# Supplementary material for: Exploring public perception and utilization of medication home delivery services in the United Arab Emirates: a cross-sectional study
Source: BMC Health Serv Res. 2024 Nov 4;24:1340. doi: 10.1186/s12913-024-11770-x (PMC11533380; doi:10.1186/s12913-024-11770-x)
Supplement: Supplementary file 1 — Supplementary Material 1. [file 12913_2024_11770_MOESM1_ESM.xlsx]

## Sheet: Home Delivey
Timestamp	If you are willing to participate in this study, and you live in the UAE, please select "agree" to be directed to the survey questions	What is your age (in years)?	Gender	Education level	Do you have a medical or health background?	What is your marital status?	Do you have kid(s) in your home (under 16 years old)?	Do elderly people (65 years or older) live with you in home and you are responsible for their care or providing them with medicines?	Do you have a chronic disease(s) with regular medications for the long term?	Approximately, how often do you visit the pharmacy?	Have you used medication home delivery service before?		Why do you use medication home delivery service? [you can choose more than one option]					How do you usually place an order for your medicines to be delivered to your home? [Choose all that apply]			Which of the following have you faced while using medication home delivery service? [Choose all that apply].								Do you think that providing medications home delivery service makes pharmacy services more efficient?	How supportive are you of introducing medication home delivery service?	For the following services, please select the preferred option				Reduce the risk of exposure during pandemics	Serving the sick, the elderly, and the disabled people	More comfortable for parents with children at home	Implementation of services on a large scale will reduce overcrowding in health facilities	Limiting communication and interaction with the pharmacist	It leads to medication errors	It is not appropriate to provide drug information / counseling to patients (especially written information)	The use of this service may be associated with incorrect medications being dispensed or delivered to the patient
													To order medicines that do not require a prescription	To order prescription medications	To order medical equipment [e.g. Blood Glucose Monitoring machine, Blood pressure monitoring machine, etc.]	To order personal care products [e.g. cosmetic, skin or hair care products, etc.]	To order supplement and nutritional products [e.g. vitamins, proteins, etc.]	By contacting the pharmacy directly [e.g. through phone call]	By mobile application (e.g. WhatsApp, website [online pharmacy], or pharmacy application)	Using ordering company applications (e.g. Talabat, Instashop, etc.)	I have not had any problems	Damaged order received	Paid delivery fee	Late delivery of medication or order	Received wrong medicine(s) or order	No answer to my question	Did not receive my order	The medication required a prescription			Ask questions and get information (advising) about my medications	Collect prescribed medication	Get non-prescribed (over-the-counter) medications	Collect medication/pharmaceutical product during the pandemic
2022/10/20 10:30:22 PM GMT+4	I agree	40 to 49 years old	Female	Bachelor degree	Yes	Married	Yes	Yes	No	I rarely visit the pharmacy	I rarely used this service		Yes	Yes				Yes	Yes	Yes	Yes								No	Neutral	The community pharmacy (on-site)	The community pharmacy (on-site)	The community pharmacy (on-site)	Medication home delivery service	1	1	1	1	5	1	1	3
2022/10/20 12:02:29 PM GMT+4	I agree	40 to 49 years old	Male	Bachelor degree	No	Divorced	No	Yes	Yes	Monthly	Yes, Monthly		Yes	Yes	Yes	Yes	Yes		Yes	Yes			Yes	Yes		Yes	Yes	Yes	Yes	Supportive	The community pharmacy (on-site)	The community pharmacy (on-site)	Medication home delivery service	Medication home delivery service	1	2	2	2	2	3	3	3
2022/10/20 12:32:21 AM GMT+4	I agree	40 to 49 years old	Male	Postgraduate degree (Master or PhD)	Yes	Married	Yes	Yes	No	Every three months	No, I did not use this service previously																		No	Unsupportive	The community pharmacy (on-site)	The community pharmacy (on-site)	No difference	The community pharmacy (on-site)	5	3	4	5	1	1	1	1
2022/10/21 11:39:09 AM GMT+4	I agree	40 to 49 years old	Male	Postgraduate degree (Master or PhD)	Yes	Married	Yes	Yes	Yes	Monthly	I rarely used this service		Yes	Yes				Yes	Yes		Yes								Yes	Supportive	The community pharmacy (on-site)	No difference	No difference	Medication home delivery service	1	2	2	1	3	3	3	4
2022/10/21 12:02:29 PM GMT+4	I agree	40 to 49 years old	Male	Bachelor degree	No	Divorced	No	Yes	Yes	Monthly	Yes, Monthly		Yes	Yes	Yes	Yes	Yes		Yes	Yes			Yes	Yes		Yes	Yes	Yes	Yes	Supportive	The community pharmacy (on-site)	The community pharmacy (on-site)	Medication home delivery service	Medication home delivery service	1	2	2	2	2	3	3	3
2022/10/21 12:11:20 PM GMT+4	I agree	Above 70 years old	Female	Bachelor degree	No	widowed	Yes	Yes	Yes	Monthly	No, I did not use this service previously																		Yes	Neutral	The community pharmacy (on-site)	The community pharmacy (on-site)	Medication home delivery service	Medication home delivery service	2	1	2	3	3	3	2	3
2022/10/21 2:43:05 PM GMT+4	I agree	40 to 49 years old	Female	Postgraduate degree (Master or PhD)	Yes	Married	Yes	Yes	Yes	Every three months	I rarely used this service		Yes						Yes					Yes					Yes	Supportive	No difference	No difference	Medication home delivery service	Medication home delivery service	1	2	1	1	4	5	1	4
2022/10/21 2:43:05 PM GMT+4	I agree	40 to 49 years old	Female	Postgraduate degree (Master or PhD)	Yes	Married	Yes	Yes	Yes	Every three months	I rarely used this service		Yes						Yes					Yes					Yes	Supportive	No difference	No difference	Medication home delivery service	Medication home delivery service	1	2	1	1	4	5	1	4
2022/10/21 3:11:12 PM GMT+4	I agree	40 to 49 years old	Male	Postgraduate degree (Master or PhD)	Yes	Married	Yes	Yes	Yes	Monthly	No, I did not use this service previously																		Yes	Supportive	The community pharmacy (on-site)	The community pharmacy (on-site)	Medication home delivery service	Medication home delivery service	1	1	2	2	3	3	4	4
2022/10/21 3:26:00 PM GMT+4	I agree	40 to 49 years old	Female	Postgraduate degree (Master or PhD)	Yes	Married	Yes	Yes	Yes	Monthly	Yes, Every three months							Yes				Yes							No	Neutral	Medication home delivery service	Medication home delivery service	Medication home delivery service	Medication home delivery service	1	1	1	1	1	1	2	1
2022/10/22 10:12:49 PM GMT+4	I agree	60 to 69 years old	Female	Bachelor degree	Yes	widowed	No	No	Yes	Monthly	I rarely used this service		Yes				Yes	Yes	Yes				Yes						I do not know	Supportive	The community pharmacy (on-site)	The community pharmacy (on-site)	Medication home delivery service	Medication home delivery service	1	1	1	1	1	1	1	5
2022/10/22 10:20:59 PM GMT+4	I agree	30 to 39 years old	Female	Bachelor degree	Yes	Married	Yes	Yes	No	Every three months	No, I did not use this service previously																		Yes	Supportive	No difference	No difference	The community pharmacy (on-site)	Medication home delivery service	1	1	1	1	1	3	3	3
2022/10/22 10:30:22 PM GMT+4	I agree	40 to 49 years old	Female	Bachelor degree	Yes	Married	Yes	Yes	No	I rarely visit the pharmacy	I rarely used this service		Yes	Yes				Yes	Yes	Yes	Yes								No	Neutral	The community pharmacy (on-site)	The community pharmacy (on-site)	The community pharmacy (on-site)	Medication home delivery service	1	1	1	1	5	1	1	3
2022/10/22 10:49:05 PM GMT+4	I agree	30 to 39 years old	Female	Bachelor degree	Yes	Married	Yes	Yes	No	Weekly	I rarely used this service		Yes			Yes				Yes	Yes								Yes	Supportive	The community pharmacy (on-site)	The community pharmacy (on-site)	No difference	Medication home delivery service	3	1	2	1	3	3	2	3
2022/10/22 11:22:56 PM GMT+4	I agree	30 to 39 years old	Female	Diploma degree	Yes	Married	Yes	Yes	No	Monthly	I rarely used this service		Yes			Yes	Yes		Yes	Yes	Yes								Yes	Supportive	The community pharmacy (on-site)	No difference	The community pharmacy (on-site)	No difference	1	1	1	2	3	5	4	5
2022/10/22 11:36:01 PM GMT+4	I agree	30 to 39 years old	Female	Bachelor degree	Yes	Married	Yes	Yes	No	I rarely visit the pharmacy	I rarely used this service		Yes					Yes					Yes						Yes	Supportive	The community pharmacy (on-site)	The community pharmacy (on-site)	Medication home delivery service	Medication home delivery service	1	1	1	3	3	3	2	3
2022/10/22 3:21:08 AM GMT+4	I agree	30 to 39 years old	Female	Postgraduate degree (Master or PhD)	Yes	Married	No	Yes	No	I rarely visit the pharmacy	No, I did not use this service previously																		No	Neutral	The community pharmacy (on-site)	The community pharmacy (on-site)	The community pharmacy (on-site)	The community pharmacy (on-site)	3	3	3	5	3	1	1	1
2022/10/22 4:03:47 PM GMT+4	I agree	40 to 49 years old	Male	Bachelor degree	No	Married	Yes	Yes	No	Weekly	Yes, Every three months			Yes				Yes	Yes		Yes								Yes	Supportive	The community pharmacy (on-site)	The community pharmacy (on-site)	The community pharmacy (on-site)	Medication home delivery service	1	1	1	1	1	2	2	3
2022/10/22 4:06:53 AM GMT+4	I agree	60 to 69 years old	Female	Diploma degree	Yes	widowed	Yes	Yes	Yes	Monthly	Yes, Every three months		Yes	Yes					Yes		Yes								Yes	Supportive	Medication home delivery service	Medication home delivery service	Medication home delivery service	Medication home delivery service	1	1	1	1	1	4	1	1
2022/10/22 4:30:22 PM GMT+4	I agree	50 to 59 years old	Female	Bachelor degree	Yes	Married	No	Yes	No	Every three months	No, I did not use this service previously																		Yes	Supportive	No difference	The community pharmacy (on-site)	Medication home delivery service	Medication home delivery service	1	1	1	1	1	1	1	3
2022/10/22 4:30:22 PM GMT+4	I agree	50 to 59 years old	Female	Bachelor degree	Yes	Married	No	Yes	No	Every three months	No, I did not use this service previously																		Yes	Supportive	No difference	The community pharmacy (on-site)	Medication home delivery service	Medication home delivery service	1	1	1	1	1	1	1	3
2022/10/22 4:33:01 PM GMT+4	I agree	18 to 29 years old	Female	Bachelor degree	Yes	Single	Yes	Yes	No	Weekly	No, I did not hear/know about this service																		Yes	Supportive	Medication home delivery service	Medication home delivery service	Medication home delivery service	Medication home delivery service	1	1	1	1	1	2	3	2
2022/10/22 4:36:14 PM GMT+4	I agree	18 to 29 years old	Male	Postgraduate degree (Master or PhD)	Yes	Married	No	Yes	No	Monthly	I rarely used this service			Yes		Yes			Yes				Yes						Yes	Supportive	The community pharmacy (on-site)	The community pharmacy (on-site)	No difference	Medication home delivery service	1	2	2	1	2	2	2	2
2022/10/22 4:41:38 PM GMT+4	I agree	18 to 29 years old	Female	Bachelor degree	No	Single	Yes	Yes	No	Monthly	No, I did not use this service previously																		Yes	Supportive	Medication home delivery service	Medication home delivery service	Medication home delivery service	Medication home delivery service	1	1	1	1	2	3	3	2
2022/10/22 4:42:57 PM GMT+4	I agree	18 to 29 years old	Female	Bachelor degree	Yes	Single	No	Yes	No	Monthly	Yes, Weekly		Yes			Yes		Yes		Yes				Yes					Yes	Supportive	Medication home delivery service	No difference	The community pharmacy (on-site)	Medication home delivery service	2	1	1	1	3	3	3	3
2022/10/22 4:47:24 PM GMT+4	I agree	18 to 29 years old	Female	Bachelor degree	No	Single	No	Yes	No	I rarely visit the pharmacy	I rarely used this service		Yes	Yes				Yes					Yes	Yes					Yes	Supportive	No difference	No difference	Medication home delivery service	Medication home delivery service	1	1	1	1	3	3	5	2
2022/10/22 4:58:17 PM GMT+4	I agree	18 to 29 years old	Male	Bachelor degree	No	Single	No	Yes	No	I rarely visit the pharmacy	Yes, Monthly		Yes					Yes			Yes								Yes	Supportive	No difference	No difference	Medication home delivery service	Medication home delivery service	1	1	1	1	3	4	2	3
2022/10/22 5:08:17 PM GMT+4	I agree	18 to 29 years old	Male	Bachelor degree	Yes	Single	Yes	Yes	No	Every three months	No, I did not use this service previously																		I do not know	Supportive	The community pharmacy (on-site)	The community pharmacy (on-site)	The community pharmacy (on-site)	The community pharmacy (on-site)	3	3	3	3	3	3	3	3
2022/10/22 5:09:23 PM GMT+4	I agree	18 to 29 years old	Male	Diploma degree	Yes	Single	No	Yes	No	Monthly	Yes, Monthly		Yes					Yes			Yes								Yes	Supportive	The community pharmacy (on-site)	The community pharmacy (on-site)	Medication home delivery service	Medication home delivery service	1	1	1	1	3	3	3	4
2022/10/22 5:11:19 PM GMT+4	I agree	18 to 29 years old	Male	Bachelor degree	No	Single	Yes	Yes	No	Monthly	I rarely used this service		Yes	Yes				Yes						Yes		Yes			Yes	Supportive	The community pharmacy (on-site)	Medication home delivery service	The community pharmacy (on-site)	Medication home delivery service	2	2	2	3	3	4	4	4
2022/10/22 5:14:24 PM GMT+4	I agree	18 to 29 years old	Male	Bachelor degree	No	Single	No	Yes	No	Monthly	No, I did not use this service previously																		Yes	Supportive	The community pharmacy (on-site)	The community pharmacy (on-site)	Medication home delivery service	Medication home delivery service	1	2	2	3	2	2	3	2
2022/10/22 6:08:54 PM GMT+4	I agree	18 to 29 years old	Male	Bachelor degree	Yes	Single	Yes	Yes	No	Monthly	Yes, Monthly		Yes			Yes		Yes						Yes	Yes				Yes	Supportive	The community pharmacy (on-site)	Medication home delivery service	Medication home delivery service	The community pharmacy (on-site)	5	5	4	5	5	3	3	3
2022/10/22 6:19:04 PM GMT+4	I agree	40 to 49 years old	Male	Postgraduate degree (Master or PhD)	No	Married	Yes	Yes	Yes	Monthly	Yes, Monthly		Yes					Yes	Yes							Yes		Yes	Yes	Supportive	The community pharmacy (on-site)	Medication home delivery service	The community pharmacy (on-site)	No difference	1	2	1	1	1	3	2	3
2022/10/22 6:26:38 PM GMT+4	I agree	40 to 49 years old	Male	Postgraduate degree (Master or PhD)	No	Married	Yes	Yes	No	Monthly	No, I did not hear/know about this service																		I do not know	Supportive	The community pharmacy (on-site)	The community pharmacy (on-site)	Medication home delivery service	The community pharmacy (on-site)	1	1	1	1	4	2	2	3
2022/10/22 6:26:38 PM GMT+4	I agree	40 to 49 years old	Male	Postgraduate degree (Master or PhD)	No	Married	Yes	Yes	No	Monthly	No, I did not hear/know about this service																		I do not know	Supportive	The community pharmacy (on-site)	The community pharmacy (on-site)	Medication home delivery service	The community pharmacy (on-site)	1	1	1	1	4	2	2	3
2022/10/22 7:32:02 AM GMT+4	I agree	40 to 49 years old	Male	Postgraduate degree (Master or PhD)	Yes	Married	Yes	Yes	Yes	Every three months	I rarely used this service			Yes	Yes			Yes	Yes					Yes					Yes	Supportive	No difference	The community pharmacy (on-site)	No difference	Medication home delivery service	1	2	2	2	3	3	4	3
2022/10/22 7:39:32 AM GMT+4	I agree	40 to 49 years old	Male	Postgraduate degree (Master or PhD)	Yes	Married	Yes	Yes	Yes	Every three months	I rarely used this service		Yes		Yes			Yes	Yes		Yes								Yes	Supportive	No difference	The community pharmacy (on-site)	No difference	Medication home delivery service	1	2	2	1	3	4	3	3
2022/10/22 8:37:56 PM GMT+4	I agree	18 to 29 years old	Male	Bachelor degree	No	Single	No	Yes	No	Monthly	I rarely used this service					Yes		Yes	Yes				Yes						Yes	Neutral	The community pharmacy (on-site)	The community pharmacy (on-site)	The community pharmacy (on-site)	Medication home delivery service	2	2	2	4	1	2	1	2
2022/10/23 1:16:47 AM GMT+4	I agree	50 to 59 years old	Female	Bachelor degree	No	Married	Yes	Yes	No	Every three months	No, I did not use this service previously																		No	Neutral	The community pharmacy (on-site)	The community pharmacy (on-site)	The community pharmacy (on-site)	Medication home delivery service	2	1	1	1	1	1	1	1
2022/10/23 1:16:47 AM GMT+4	I agree	50 to 59 years old	Female	Bachelor degree	No	Married	Yes	Yes	No	Every three months	No, I did not use this service previously																		No	Neutral	The community pharmacy (on-site)	The community pharmacy (on-site)	The community pharmacy (on-site)	Medication home delivery service	2	1	1	1	1	1	1	1
2022/10/23 1:34:14 AM GMT+4	I agree	40 to 49 years old	Male	Bachelor degree	No	Married	Yes	Yes	No	Every three months	I rarely used this service			Yes				Yes	Yes		Yes								Yes	Neutral	The community pharmacy (on-site)	The community pharmacy (on-site)	Medication home delivery service	Medication home delivery service	1	1	1	1	1	3	3	3
2022/10/23 1:53:35 AM GMT+4	I agree	30 to 39 years old	Female	Bachelor degree	Yes	Married	Yes	Yes	Yes	Monthly	I rarely used this service		Yes					Yes	Yes				Yes						Yes	Supportive	The community pharmacy (on-site)	The community pharmacy (on-site)	Medication home delivery service	The community pharmacy (on-site)	1	1	1	1	3	5	3	5
2022/10/23 10:04:55 PM GMT+4	I agree	60 to 69 years old	Male	Bachelor degree	No	Married	Yes	No	Yes	Monthly	No, I did not hear/know about this service																		Yes	Supportive	The community pharmacy (on-site)	The community pharmacy (on-site)	The community pharmacy (on-site)	The community pharmacy (on-site)	1	1	1	1	1	3	3	5
2022/10/23 10:04:55 PM GMT+4	I agree	60 to 69 years old	Male	Bachelor degree	No	Married	Yes	No	Yes	Monthly	No, I did not hear/know about this service																		Yes	Supportive	The community pharmacy (on-site)	The community pharmacy (on-site)	The community pharmacy (on-site)	The community pharmacy (on-site)	1	1	1	1	1	3	3	5
2022/10/23 10:12:07 AM GMT+4	I agree	40 to 49 years old	Male	Bachelor degree	Yes	Divorced	Yes	Yes	No	I rarely visit the pharmacy	I rarely used this service		Yes	Yes	Yes	Yes	Yes	Yes	Yes		Yes								Yes	Supportive	Medication home delivery service	The community pharmacy (on-site)	Medication home delivery service	Medication home delivery service	1	1	1	1	5	5	5	5
2022/10/23 10:22:45 PM GMT+4	I agree	18 to 29 years old	Female	Bachelor degree	Yes	Single	Yes	No	No	Every three months	I rarely used this service		Yes			Yes	Yes		Yes	Yes	Yes								Yes	Supportive	The community pharmacy (on-site)	No difference	No difference	Medication home delivery service	2	2	1	2	2	3	3	4
2022/10/23 10:51:26 PM GMT+4	I agree	18 to 29 years old	Female	Primary - High (secondary) school	Yes	Single	No	No	No	Monthly	No, I did not use this service previously																		Yes	Supportive	The community pharmacy (on-site)	The community pharmacy (on-site)	No difference	The community pharmacy (on-site)	2	1	1	1	3	3	4	2
2022/10/23 10:53:20 PM GMT+4	I agree	18 to 29 years old	Female	Bachelor degree	No	Single	Yes	No	No	Monthly	I rarely used this service			Yes			Yes	Yes			Yes								Yes	Supportive	No difference	No difference	The community pharmacy (on-site)	No difference	5	1	1	1	1	4	1	5
2022/10/23 11:01:23 PM GMT+4	I agree	18 to 29 years old	Female	Primary - High (secondary) school	No	Single	Yes	No	No	Monthly	No, I did not use this service previously																		Yes	Supportive	The community pharmacy (on-site)	The community pharmacy (on-site)	The community pharmacy (on-site)	The community pharmacy (on-site)	3	2	1	2	3	4	4	4
2022/10/23 11:06:45 PM GMT+4	I agree	18 to 29 years old	Female	Bachelor degree	No	Single	Yes	No	Yes	Weekly	I rarely used this service					Yes	Yes		Yes				Yes				Yes		Yes	Supportive	The community pharmacy (on-site)	The community pharmacy (on-site)	No difference	No difference	1	1	1	1	5	1	1	2
2022/10/23 11:16:21 PM GMT+4	I agree	18 to 29 years old	Female	Bachelor degree	No	Single	No	Yes	Yes	Every three months	Yes, Monthly		Yes			Yes	Yes	Yes	Yes	Yes			Yes						Yes	Supportive	The community pharmacy (on-site)	The community pharmacy (on-site)	Medication home delivery service	Medication home delivery service	2	1	2	2	3	4	3	4
2022/10/23 11:19:43 AM GMT+4	I agree	40 to 49 years old	Female	Postgraduate degree (Master or PhD)	Yes	Married	Yes	Yes	No	Monthly	Yes, Monthly		Yes	Yes	Yes		Yes	Yes	Yes	Yes				Yes					Yes	Supportive	The community pharmacy (on-site)	The community pharmacy (on-site)	Medication home delivery service	Medication home delivery service	1	1	1	1	5	2	2	2
2022/10/23 11:27:51 PM GMT+4	I agree	30 to 39 years old	Female	Postgraduate degree (Master or PhD)	No	Married	Yes	No	No	Every three months	I rarely used this service			Yes				Yes			Yes								Yes	Neutral	The community pharmacy (on-site)	The community pharmacy (on-site)	The community pharmacy (on-site)	The community pharmacy (on-site)	3	3	3	3	3	3	3	2
2022/10/23 11:38:17 AM GMT+4	I agree	18 to 29 years old	Female	Primary - High (secondary) school	No	Married	Yes	Yes	No	I rarely visit the pharmacy	No, I did not use this service previously																		Yes	Supportive	The community pharmacy (on-site)	No difference	Medication home delivery service	Medication home delivery service	1	1	2	2	3	3	3	3
2022/10/23 11:41:26 PM GMT+4	I agree	18 to 29 years old	Female	Bachelor degree	No	Single	No	No	No	I rarely visit the pharmacy	I rarely used this service		Yes					Yes					Yes	Yes					Yes	Supportive	The community pharmacy (on-site)	The community pharmacy (on-site)	Medication home delivery service	The community pharmacy (on-site)	2	2	2	2	2	4	4	4
2022/10/23 11:42:07 PM GMT+4	I agree	30 to 39 years old	Female	Bachelor degree	No	Married	Yes	No	Yes	Monthly	I rarely used this service			Yes				Yes			Yes								Yes	Supportive	The community pharmacy (on-site)	The community pharmacy (on-site)	No difference	Medication home delivery service	2	1	1	2	5	3	3	3
2022/10/23 11:48:58 PM GMT+4	I agree	30 to 39 years old	Female	Bachelor degree	No	Married	Yes	No	No	Every three months	Yes, Every three months						Yes	Yes			Yes								Yes	Supportive	No difference	The community pharmacy (on-site)	The community pharmacy (on-site)	Medication home delivery service	1	1	1	1	1	2	3	1
2022/10/23 12:05:42 PM GMT+4	I agree	40 to 49 years old	Male	Postgraduate degree (Master or PhD)	Yes	Married	Yes	Yes	Yes	Monthly	No, I did not use this service previously																		I do not know	Supportive	The community pharmacy (on-site)	The community pharmacy (on-site)	Medication home delivery service	Medication home delivery service	1	1	1	1	1	2	2	2
2022/10/23 12:27:30 PM GMT+4	I agree	60 to 69 years old	Female	Bachelor degree	No	Married	No	Yes	Yes	Weekly	Yes, Weekly		Yes	Yes	Yes			Yes						Yes			Yes		Yes	Supportive	The community pharmacy (on-site)	The community pharmacy (on-site)	Medication home delivery service	Medication home delivery service	1	1	1	1	1	1	2	2
2022/10/23 12:28:00 AM GMT+4	I agree	30 to 39 years old	Female	Bachelor degree	Yes	Married	Yes	Yes	Yes	Monthly	Yes, Monthly		Yes	Yes		Yes	Yes	Yes			Yes								Yes	Supportive	The community pharmacy (on-site)	The community pharmacy (on-site)	Medication home delivery service	Medication home delivery service	1	1	1	1	3	3	3	3
2022/10/23 12:32:21 AM GMT+4	I agree	40 to 49 years old	Male	Postgraduate degree (Master or PhD)	Yes	Married	Yes	Yes	No	Every three months	No, I did not use this service previously																		No	Unsupportive	The community pharmacy (on-site)	The community pharmacy (on-site)	No difference	The community pharmacy (on-site)	5	3	4	5	1	1	1	1
2022/10/23 12:36:44 AM GMT+4	I agree	18 to 29 years old	Female	Bachelor degree	Yes	Single	No	Yes	No	I rarely visit the pharmacy	Yes, Every three months		Yes			Yes		Yes	Yes					Yes					Yes	Supportive	No difference	The community pharmacy (on-site)	The community pharmacy (on-site)	Medication home delivery service	2	1	1	1	3	3	2	2
2022/10/23 12:37:45 PM GMT+4	I agree	Above 70 years old	Male	Bachelor degree	No	Married	No	Yes	Yes	Weekly	Yes, Weekly		Yes	Yes	Yes			Yes			Yes								Yes	Supportive	The community pharmacy (on-site)	The community pharmacy (on-site)	Medication home delivery service	Medication home delivery service	1	1	1	1	2	2	2	2
2022/10/23 2:01:41 AM GMT+4	I agree	30 to 39 years old	Male	Bachelor degree	Yes	Married	Yes	Yes	No	I rarely visit the pharmacy	I rarely used this service			Yes				Yes	Yes	Yes				Yes			Yes		No	Supportive	The community pharmacy (on-site)	The community pharmacy (on-site)	The community pharmacy (on-site)	The community pharmacy (on-site)	3	3	4	4	3	2	3	3
2022/10/23 2:13:25 AM GMT+4	I agree	30 to 39 years old	Female	Bachelor degree	Yes	Married	Yes	Yes	No	I rarely visit the pharmacy	No, I did not use this service previously																		Yes	Supportive	The community pharmacy (on-site)	The community pharmacy (on-site)	No difference	Medication home delivery service	4	1	2	3	1	3	1	2
2022/10/23 3:11:09 AM GMT+4	I agree	18 to 29 years old	Female	Bachelor degree	Yes	Single	No	Yes	No	Monthly	Yes, Monthly		Yes	Yes	Yes	Yes	Yes		Yes		Yes								Yes	Supportive	No difference	The community pharmacy (on-site)	No difference	Medication home delivery service	1	1	1	1	5	5	3	5
2022/10/23 3:19:21 AM GMT+4	I agree	18 to 29 years old	Female	Bachelor degree	Yes	Single	Yes	Yes	Yes	Weekly	I rarely used this service		Yes			Yes		Yes					Yes		Yes				Yes	Supportive	The community pharmacy (on-site)	The community pharmacy (on-site)	The community pharmacy (on-site)	Medication home delivery service	1	1	1	1	2	2	3	3
2022/10/23 4:25:27 PM GMT+4	I agree	18 to 29 years old	Female	Bachelor degree	Yes	Single	Yes	Yes	Yes	Weekly	Yes, Weekly		Yes	Yes			Yes		Yes					Yes					Yes	Supportive	Medication home delivery service	Medication home delivery service	Medication home delivery service	Medication home delivery service	3	1	1	1	1	1	1	2
2022/10/23 4:34:37 PM GMT+4	I agree	18 to 29 years old	Female	Bachelor degree	Yes	Single	No	No	No	I rarely visit the pharmacy	No, I did not use this service previously																		Yes	Supportive	The community pharmacy (on-site)	The community pharmacy (on-site)	Medication home delivery service	Medication home delivery service	2	1	1	2	3	2	2	2
2022/10/23 6:32:52 PM GMT+4	I agree	18 to 29 years old	Female	Diploma degree	Yes	Single	Yes	No	No	I rarely visit the pharmacy	I rarely used this service					Yes	Yes	Yes		Yes	Yes								Yes	Supportive	No difference	Medication home delivery service	No difference	The community pharmacy (on-site)	3	1	2	3	3	4	3	3
2022/10/23 6:33:42 PM GMT+4	I agree	18 to 29 years old	Female	Primary - High (secondary) school	Yes	Single	Yes	Yes	No	Every three months	No, I did not hear/know about this service																		Yes	Supportive	Medication home delivery service	Medication home delivery service	The community pharmacy (on-site)	Medication home delivery service	1	1	1	1	4	4	3	3
2022/10/23 6:35:23 PM GMT+4	I agree	18 to 29 years old	Female	Primary - High (secondary) school	Yes	Single	Yes	No	No	I rarely visit the pharmacy	Yes, Monthly		Yes				Yes			Yes			Yes						Yes	Supportive	No difference	The community pharmacy (on-site)	No difference	The community pharmacy (on-site)	1	1	1	1	2	5	3	4
2022/10/23 6:44:32 PM GMT+4	I agree	18 to 29 years old	Female	Primary - High (secondary) school	No	Single	Yes	No	No	Every three months	Yes, Every three months		Yes	Yes	Yes	Yes	Yes		Yes					Yes					Yes	Supportive	The community pharmacy (on-site)	No difference	No difference	No difference	1	1	1	1	1	1	1	1
2022/10/23 6:45:56 PM GMT+4	I agree	30 to 39 years old	Female	Primary - High (secondary) school	No	Married	Yes	No	No	Every three months	I rarely used this service		Yes					Yes			Yes								Yes	Supportive	The community pharmacy (on-site)	The community pharmacy (on-site)	Medication home delivery service	The community pharmacy (on-site)	1	1	1	2	2	2	1	5
2022/10/23 6:47:24 PM GMT+4	I agree	18 to 29 years old	Female	Non-formal education	No	Single	No	No	No	I rarely visit the pharmacy	Yes, Every three months								Yes		Yes								Yes	Supportive	No difference	No difference	No difference	No difference	1	2	1	2	3	5	4	4
2022/10/23 6:51:27 PM GMT+4	I agree	40 to 49 years old	Female	Primary - High (secondary) school	No	Married	Yes	No	No	I rarely visit the pharmacy	I rarely used this service					Yes			Yes		Yes								Yes	Neutral	No difference	The community pharmacy (on-site)	Medication home delivery service	Medication home delivery service	1	1	1	1	1	1	1	1
2022/10/23 6:52:18 PM GMT+4	I agree	18 to 29 years old	Female	Bachelor degree	No	Married	Yes	No	No	Monthly	No, I did not use this service previously																		Yes	Supportive	No difference	The community pharmacy (on-site)	Medication home delivery service	Medication home delivery service	1	1	1	1	1	5	5	5
2022/10/23 6:55:47 PM GMT+4	I agree	18 to 29 years old	Female	Primary - High (secondary) school	No	Single	Yes	No	No	Every three months	No, I did not use this service previously																		I do not know	Neutral	The community pharmacy (on-site)	No difference	No difference	Medication home delivery service	1	1	1	1	3	3	3	3
2022/10/23 7:16:32 PM GMT+4	I agree	30 to 39 years old	Female	Bachelor degree	Yes	Married	Yes	No	No	Every three months	No, I did not use this service previously																		Yes	Supportive	No difference	No difference	No difference	No difference	3	1	1	1	2	3	2	3
2022/10/23 7:21:38 PM GMT+4	I agree	18 to 29 years old	Female	Bachelor degree	Yes	Single	No	Yes	No	Every three months	No, I did not use this service previously																		Yes	Supportive	Medication home delivery service	The community pharmacy (on-site)	Medication home delivery service	Medication home delivery service	1	1	1	1	1	3	5	5
2022/10/23 7:32:31 PM GMT+4	I agree	18 to 29 years old	Female	Bachelor degree	Yes	Single	No	No	No	I rarely visit the pharmacy	I rarely used this service		Yes				Yes	Yes			Yes								Yes	Supportive	No difference	The community pharmacy (on-site)	The community pharmacy (on-site)	No difference	1	1	1	3	2	2	3	3
2022/10/23 7:33:45 PM GMT+4	I agree	50 to 59 years old	Female	Bachelor degree	No	Married	No	No	No	Monthly	I rarely used this service		Yes					Yes			Yes								Yes	Supportive	The community pharmacy (on-site)	No difference	No difference	The community pharmacy (on-site)	1	1	1	1	1	3	3	2
2022/10/23 7:33:45 PM GMT+4	I agree	50 to 59 years old	Female	Bachelor degree	No	Married	No	No	No	Monthly	I rarely used this service		Yes					Yes			Yes								Yes	Supportive	The community pharmacy (on-site)	No difference	No difference	The community pharmacy (on-site)	1	1	1	1	1	3	3	2
2022/10/23 7:33:48 PM GMT+4	I agree	18 to 29 years old	Female	Primary - High (secondary) school	Yes	Married	No	No	No	I rarely visit the pharmacy	No, I did not use this service previously																		Yes	Supportive	The community pharmacy (on-site)	The community pharmacy (on-site)	Medication home delivery service	The community pharmacy (on-site)	2	2	2	2	3	4	4	4
2022/10/23 7:34:01 PM GMT+4	I agree	18 to 29 years old	Female	Primary - High (secondary) school	No	Single	Yes	No	No	I rarely visit the pharmacy	I rarely used this service					Yes	Yes		Yes				Yes						Yes	Neutral	The community pharmacy (on-site)	Medication home delivery service	Medication home delivery service	Medication home delivery service	3	4	1	1	3	1	3	3
2022/10/23 7:49:44 AM GMT+4	I agree	18 to 29 years old	Female	Bachelor degree	Yes	Single	No		No	Monthly	Yes, Weekly		Yes					Yes			Yes								No	Unsupportive	The community pharmacy (on-site)	The community pharmacy (on-site)	The community pharmacy (on-site)	Medication home delivery service	3	2	4	4	1	2	1	1
2022/10/23 7:49:59 PM GMT+4	I agree	18 to 29 years old	Female	Bachelor degree	No	Single	Yes	No	No	Every three months	No, I did not use this service previously																		Yes	Supportive	The community pharmacy (on-site)	The community pharmacy (on-site)	The community pharmacy (on-site)	Medication home delivery service	1	1	1	1	2	3	2	2
2022/10/23 7:53:47 PM GMT+4	I agree	18 to 29 years old	Female	Bachelor degree	Yes	Single	Yes	No	No	I rarely visit the pharmacy	I rarely used this service		Yes	Yes					Yes				Yes						Yes	Supportive	The community pharmacy (on-site)	The community pharmacy (on-site)	Medication home delivery service	Medication home delivery service	1	1	2	1	3	3	4	3
2022/10/23 8:01:40 PM GMT+4	I agree	18 to 29 years old	Female	Postgraduate degree (Master or PhD)	Yes	Single	No	No	No	Monthly	I rarely used this service		Yes							Yes	Yes								Yes	Supportive	The community pharmacy (on-site)	Medication home delivery service	Medication home delivery service	The community pharmacy (on-site)	2	1	1	1	2	3	3	2
2022/10/23 8:04:21 PM GMT+4	I agree	18 to 29 years old	Female	Diploma degree	Yes	Single	No	No	No	I rarely visit the pharmacy	Yes, Weekly		Yes	Yes		Yes	Yes		Yes	Yes	Yes								Yes	Supportive	Medication home delivery service	No difference	Medication home delivery service	Medication home delivery service	4	1	1	3	2	3	1	2
2022/10/23 8:06:14 PM GMT+4	I agree	18 to 29 years old	Female	Bachelor degree	Yes	Single	No	No	No	I rarely visit the pharmacy	No, I did not use this service previously																		Yes	Supportive	The community pharmacy (on-site)	The community pharmacy (on-site)	The community pharmacy (on-site)	Medication home delivery service	5	5	5	4	4	3	3	4
2022/10/23 8:11:15 PM GMT+4	I agree	18 to 29 years old	Male	Bachelor degree	Yes	Single	No	No	No	Weekly	I rarely used this service		Yes		Yes	Yes	Yes		Yes					Yes					No	Unsupportive	The community pharmacy (on-site)	The community pharmacy (on-site)	The community pharmacy (on-site)	The community pharmacy (on-site)	3	3	4	3	4	1	1	1
2022/10/23 8:13:15 PM GMT+4	I agree	18 to 29 years old	Female	Diploma degree	No	Single	No	No	No	I rarely visit the pharmacy	Yes, Every three months		Yes	Yes		Yes	Yes	Yes	Yes	Yes	Yes								Yes	Supportive	No difference	The community pharmacy (on-site)	Medication home delivery service	Medication home delivery service	1	1	3	3	2	4	3	2
2022/10/23 8:31:44 AM GMT+4	I agree	40 to 49 years old	Female	Bachelor degree	Yes	Married	Yes		No	Weekly	No, I did not use this service previously																		Yes	Supportive	The community pharmacy (on-site)	The community pharmacy (on-site)	Medication home delivery service	The community pharmacy (on-site)	1	3	3	3	1	2	3	3
2022/10/23 8:45:13 PM GMT+4	I agree	18 to 29 years old	Female	Bachelor degree	Yes	Single	Yes	No	No	Monthly	Yes, Monthly		Yes			Yes		Yes	Yes	Yes			Yes	Yes					Yes	Supportive	No difference	No difference	No difference	No difference	1	1	1	1	4	4	3	4
2022/10/23 8:50:11 PM GMT+4	I agree	18 to 29 years old	Female	Bachelor degree	Yes	Married	Yes	Yes	No	Every three months	I rarely used this service		Yes			Yes		Yes	Yes	Yes			Yes						Yes	Supportive	No difference	The community pharmacy (on-site)	Medication home delivery service	Medication home delivery service	1	1	1	1	3	3	3	2
2022/10/23 8:50:15 PM GMT+4	I agree	18 to 29 years old	Female	Postgraduate degree (Master or PhD)	Yes	Single	No	No	No	I rarely visit the pharmacy	I rarely used this service					Yes	Yes		Yes	Yes			Yes						Yes	Supportive	The community pharmacy (on-site)	The community pharmacy (on-site)	Medication home delivery service	Medication home delivery service	1	1	1	1	3	3	3	3
2022/10/23 9:00:16 AM GMT+4	I agree	30 to 39 years old	Female	Bachelor degree	Yes	Married	Yes		No	Every three months	No, I did not use this service previously																		No	Unsupportive	The community pharmacy (on-site)	The community pharmacy (on-site)	The community pharmacy (on-site)	The community pharmacy (on-site)	4	4	4	4	4	4	4	4
2022/10/23 9:09:14 AM GMT+4	I agree	40 to 49 years old	Male	Bachelor degree	Yes	Married	Yes		Yes	Monthly	No, I did not use this service previously																		No	Unsupportive	The community pharmacy (on-site)	The community pharmacy (on-site)	The community pharmacy (on-site)	The community pharmacy (on-site)	1	1	1	1	1	1	1	1
2022/10/23 9:13:22 PM GMT+4	I agree	50 to 59 years old	Male	Diploma degree	No	Married	Yes	No	Yes	Weekly	Yes, Monthly		Yes			Yes			Yes		Yes								Yes	Supportive	Medication home delivery service	Medication home delivery service	The community pharmacy (on-site)	Medication home delivery service	4	3	5	5	4	3	5	3
2022/10/23 9:13:48 PM GMT+4	I agree	60 to 69 years old	Female	Bachelor degree	No	Married	No	Yes	Yes	Monthly	Yes, Monthly		Yes					Yes					Yes	Yes					Yes	Supportive	No difference	No difference	No difference	No difference	1	1	1	2	3	3	3	3
2022/10/23 9:14:07 PM GMT+4	I agree	30 to 39 years old	Female	Bachelor degree	No	Married	Yes	No	No	Monthly	I rarely used this service		Yes						Yes		Yes								Yes	Supportive	No difference	No difference	No difference	Medication home delivery service	1	1	1	1	1	5	5	2
2022/10/23 9:14:26 PM GMT+4	I agree	40 to 49 years old	Female	Primary - High (secondary) school	No	Married	Yes	No	Yes	Monthly	Yes, Every three months		Yes			Yes		Yes								Yes			Yes	Supportive	The community pharmacy (on-site)	The community pharmacy (on-site)	The community pharmacy (on-site)	The community pharmacy (on-site)	2	2	2	2	1	1	1	5
2022/10/23 9:19:12 AM GMT+4	I agree	18 to 29 years old	Female	Bachelor degree	Yes	Married	Yes		No	Weekly	I rarely used this service		Yes					Yes			Yes								Yes	Supportive	The community pharmacy (on-site)	The community pharmacy (on-site)	Medication home delivery service	Medication home delivery service	1	1	1	3	3	5	3	5
2022/10/23 9:21:38 AM GMT+4	I agree	30 to 39 years old	Female	Bachelor degree	Yes	Married	Yes		No	Every three months	Yes, Every three months		Yes		Yes	Yes	Yes	Yes	Yes	Yes	Yes								Yes	Supportive	No difference	No difference	No difference	Medication home delivery service	1	1	1	1	3	3	3	3
2022/10/23 9:28:25 AM GMT+4	I agree	40 to 49 years old	Female	Bachelor degree	Yes	Married	Yes		No	Every three months	No, I did not use this service previously																		No	Unsupportive	The community pharmacy (on-site)	The community pharmacy (on-site)	The community pharmacy (on-site)	No difference	3	1	3	4	1	2	1	2
2022/10/23 9:34:56 AM GMT+4	I agree	18 to 29 years old	Female	Bachelor degree	Yes	Married	Yes		No	Monthly	I rarely used this service		Yes						Yes		Yes								No	Supportive	The community pharmacy (on-site)	The community pharmacy (on-site)	The community pharmacy (on-site)	The community pharmacy (on-site)	1	1	1	3	1	1	1	2
2022/10/23 9:39:14 PM GMT+4	I agree	18 to 29 years old	Male	Primary - High (secondary) school	No	Married	Yes	Yes	No	Monthly	No, I did not use this service previously																		Yes	Supportive	No difference	The community pharmacy (on-site)	Medication home delivery service	The community pharmacy (on-site)	3	1	1	1	1	3	3	3
2022/10/23 9:45:29 AM GMT+4	I agree	18 to 29 years old	Female	Postgraduate degree (Master or PhD)	Yes	Married	Yes		No	Monthly	Yes, Weekly		Yes		Yes		Yes	Yes		Yes				Yes	Yes			Yes	Yes	Supportive	The community pharmacy (on-site)	The community pharmacy (on-site)	The community pharmacy (on-site)	Medication home delivery service	1	1	1	1	2	2	2	2
2022/10/23 9:57:02 PM GMT+4	I agree	40 to 49 years old	Female	Diploma degree	No	Married	No	No	No	Monthly	I rarely used this service			Yes				Yes	Yes					Yes					Yes	Supportive	The community pharmacy (on-site)	Medication home delivery service	Medication home delivery service	Medication home delivery service	1	1	1	1	3	5	5	5
2022/10/24 1:06:19 AM GMT+4	I agree	30 to 39 years old	Female	Primary - High (secondary) school	No	Married	Yes	No	No	I rarely visit the pharmacy	No, I did not use this service previously																		Yes	Supportive	Medication home delivery service	The community pharmacy (on-site)	The community pharmacy (on-site)	The community pharmacy (on-site)	2	2	1	1	4	3	3	4
2022/10/24 1:34:14 AM GMT+4	I agree	40 to 49 years old	Male	Bachelor degree	No	Married	Yes		No	Every three months	I rarely used this service			Yes				Yes	Yes		Yes								Yes	Neutral	The community pharmacy (on-site)	The community pharmacy (on-site)	Medication home delivery service	Medication home delivery service	1	1	1	1	1	3	3	3
2022/10/24 10:07:23 PM GMT+4	I agree	30 to 39 years old	Female	Diploma degree	No	Married	Yes	No	No	Weekly	I rarely used this service							Yes			Yes								I do not know	Supportive	No difference	No difference	No difference	No difference	1	1	1	1	2	5	5	5
2022/10/24 10:12:49 PM GMT+4	I agree	60 to 69 years old	Female	Bachelor degree	Yes	widowed	No	No	Yes	Monthly	I rarely used this service		Yes				Yes	Yes	Yes				Yes						I do not know	Supportive	The community pharmacy (on-site)	The community pharmacy (on-site)	Medication home delivery service	Medication home delivery service	1	1	1	1	1	1	1	5
2022/10/24 10:40:54 PM GMT+4	I agree	40 to 49 years old	Female	Postgraduate degree (Master or PhD)	No	Divorced	Yes	Yes	Yes	Weekly	I rarely used this service		Yes	Yes	Yes		Yes		Yes	Yes			Yes						Yes	Supportive	The community pharmacy (on-site)	The community pharmacy (on-site)	No difference	The community pharmacy (on-site)	1	1	1	1	5	3	3	4
2022/10/24 10:48:44 PM GMT+4	I agree	40 to 49 years old	Female	Postgraduate degree (Master or PhD)	No	Married	Yes	Yes	No	Monthly	I rarely used this service					Yes				Yes	Yes								Yes	Supportive	Medication home delivery service	Medication home delivery service	Medication home delivery service	Medication home delivery service	1	1	1	1	1	1	1	1
2022/10/24 10:59:45 PM GMT+4	I agree	40 to 49 years old	Female	Bachelor degree	No	Single	Yes	Yes	Yes	Monthly	Yes, Every three months		Yes	Yes						Yes			Yes						Yes	Supportive	The community pharmacy (on-site)	The community pharmacy (on-site)	Medication home delivery service	Medication home delivery service	3	1	3	2	1	2	2	5
2022/10/24 11:00:19 PM GMT+4	I agree	18 to 29 years old	Female	Diploma degree	Yes	Single	No	Yes	No	Every three months	I rarely used this service					Yes	Yes	Yes		Yes	Yes								Yes	Supportive	No difference	The community pharmacy (on-site)	Medication home delivery service	Medication home delivery service	1	1	1	1	2	3	3	3
2022/10/24 11:00:20 PM GMT+4	I agree	30 to 39 years old	Female	Bachelor degree	Yes	Married	Yes	No	No	Monthly	I rarely used this service		Yes					Yes	Yes		Yes								Yes	Supportive	No difference	No difference	No difference	No difference	1	1	1	1	4	3	3	2
2022/10/24 12:07:30 PM GMT+4	I agree	40 to 49 years old	Female	Bachelor degree	No	Married	Yes	Yes	No	Every three months	No, I did not hear/know about this service																		Yes	Supportive	Medication home delivery service	Medication home delivery service	The community pharmacy (on-site)	Medication home delivery service	1	2	1	1	1	2	5	4
2022/10/24 5:22:09 PM GMT+4	I agree	50 to 59 years old	Female	Bachelor degree	Yes	Married	No	No	Yes	Monthly	Yes, Monthly		Yes		Yes				Yes		Yes								Yes	Supportive	The community pharmacy (on-site)	The community pharmacy (on-site)	The community pharmacy (on-site)	The community pharmacy (on-site)	2	1	1	1	4	3	3	4
2022/10/24 5:22:09 PM GMT+4	I agree	50 to 59 years old	Female	Bachelor degree	Yes	Married	No	No	Yes	Monthly	Yes, Monthly		Yes		Yes				Yes		Yes								Yes	Supportive	The community pharmacy (on-site)	The community pharmacy (on-site)	The community pharmacy (on-site)	The community pharmacy (on-site)	2	1	1	1	4	3	3	4
2022/10/24 6:19:04 PM GMT+4	I agree	40 to 49 years old	Male	Postgraduate degree (Master or PhD)	No	Married	Yes		Yes	Monthly	Yes, Monthly		Yes					Yes	Yes							Yes		Yes	Yes	Supportive	The community pharmacy (on-site)	Medication home delivery service	The community pharmacy (on-site)	No difference	1	2	1	1	1	3	2	3
2022/10/24 8:37:01 PM GMT+4	I agree	18 to 29 years old	Male	Bachelor degree	No	Single	Yes	No	No	I rarely visit the pharmacy	No, I did not hear/know about this service																		Yes	Supportive	The community pharmacy (on-site)	The community pharmacy (on-site)	Medication home delivery service	Medication home delivery service	1	1	3	3	3	3	3	3
2022/10/24 9:57:59 PM GMT+4	I agree	40 to 49 years old	Female	Diploma degree	No	Married	Yes	No	No	Monthly	Yes, Every three months		Yes		Yes			Yes	Yes		Yes								Yes	Supportive	The community pharmacy (on-site)	The community pharmacy (on-site)	No difference	The community pharmacy (on-site)	3	4	4	3	2	2	3	2
2022/10/25 1:45:55 PM GMT+4	I agree	30 to 39 years old	Female	Bachelor degree	No	Married	Yes	Yes	No	Monthly	I rarely used this service					Yes				Yes			Yes						Yes	Supportive	The community pharmacy (on-site)	Medication home delivery service	Medication home delivery service	No difference	3	2	2	2	3	2	2	3
2022/10/25 1:48:46 PM GMT+4	I agree	40 to 49 years old	Female	Diploma degree	No	Married	Yes	No	Yes	Monthly	I rarely used this service		Yes	Yes		Yes		Yes	Yes				Yes	Yes					Yes	Supportive	No difference	No difference	No difference	No difference	1	1	1	1	1	3	3	2
2022/10/25 1:53:30 PM GMT+4	I agree	18 to 29 years old	Male	Bachelor degree	No	Single	Yes	Yes	No	I rarely visit the pharmacy	I rarely used this service					Yes				Yes	Yes								Yes	Neutral	No difference	The community pharmacy (on-site)	No difference	The community pharmacy (on-site)	1	1	1	1	2	1	2	1
2022/10/25 10:11:45 PM GMT+4	I agree	50 to 59 years old	Male	Bachelor degree	No	Married	No	No	No	Every three months	Yes, Monthly		Yes		Yes	Yes	Yes	Yes	Yes	Yes		Yes	Yes	Yes				Yes	Yes	Supportive	The community pharmacy (on-site)	Medication home delivery service	Medication home delivery service	Medication home delivery service	3	1	2	1	1	2	3	2
2022/10/25 10:58:28 PM GMT+4	I agree	Above 70 years old	Female	Primary - High (secondary) school	No	widowed	No	No	No	Every three months	I rarely used this service		Yes					Yes			Yes								Yes	Supportive	No difference	The community pharmacy (on-site)	No difference	Medication home delivery service	1	1	1	1	2	3	3	3
2022/10/25 2:05:42 PM GMT+4	I agree	30 to 39 years old	Female	Diploma degree	Yes	Married	Yes	No	No	I rarely visit the pharmacy	No, I did not use this service previously																		Yes	Supportive	Medication home delivery service	The community pharmacy (on-site)	The community pharmacy (on-site)	Medication home delivery service	1	1	1	1	1	1	1	1
2022/10/25 2:14:06 PM GMT+4	I agree	40 to 49 years old	Male	Primary - High (secondary) school	No	Married	Yes	Yes	Yes	Monthly	Yes, Monthly			Yes				Yes					Yes						Yes	Supportive	The community pharmacy (on-site)	No difference	Medication home delivery service	Medication home delivery service	1	1	1	1	2	4	4	5
2022/10/25 3:12:09 PM GMT+4	I agree	30 to 39 years old	Female	Bachelor degree	Yes	Married	Yes	No	No	Monthly	I rarely used this service		Yes						Yes	Yes						Yes			Yes	Supportive	The community pharmacy (on-site)	The community pharmacy (on-site)	No difference	The community pharmacy (on-site)	2	2	2	3	2	1	1	2
2022/10/25 4:19:18 PM GMT+4	I agree	40 to 49 years old	Male	Postgraduate degree (Master or PhD)	No	Married	Yes	Yes	No	I rarely visit the pharmacy	No, I did not use this service previously																		Yes	Supportive	Medication home delivery service	Medication home delivery service	Medication home delivery service	Medication home delivery service	5	5	5	4	4	3	3	3
2022/10/25 5:41:39 AM GMT+4	I agree	18 to 29 years old	Female	Bachelor degree	Yes	Single	No	Yes	No	Monthly	Yes, Monthly			Yes	Yes		Yes	Yes	Yes				Yes						Yes	Supportive	The community pharmacy (on-site)	The community pharmacy (on-site)	The community pharmacy (on-site)	The community pharmacy (on-site)	2	1	1	1	4	5	5	5
2022/10/25 6:15:09 PM GMT+4	I agree	18 to 29 years old	Female	Bachelor degree	Yes	Single	Yes	No	No	I rarely visit the pharmacy	I rarely used this service		Yes	Yes	Yes		Yes	Yes	Yes				Yes	Yes					Yes	Supportive	The community pharmacy (on-site)	The community pharmacy (on-site)	The community pharmacy (on-site)	The community pharmacy (on-site)	2	1	1	1	5	5	5	5
2022/10/25 6:48:48 PM GMT+4	I agree	18 to 29 years old	Male	Postgraduate degree (Master or PhD)	Yes	Single	No	No	No	I rarely visit the pharmacy	I rarely used this service						Yes	Yes			Yes								I do not know	Supportive	No difference	No difference	No difference	Medication home delivery service	3	1	1	4	2	2	3	2
2022/10/25 7:32:02 AM GMT+4	I agree	40 to 49 years old	Male	Postgraduate degree (Master or PhD)	Yes	Married	Yes		Yes	Every three months	I rarely used this service			Yes	Yes			Yes	Yes					Yes					Yes	Supportive	No difference	The community pharmacy (on-site)	No difference	Medication home delivery service	1	2	2	2	3	3	4	3
2022/10/25 9:53:50 PM GMT+4	I agree	30 to 39 years old	Female	Postgraduate degree (Master or PhD)	No	Married	Yes	No	No	Monthly	No, I did not use this service previously																		Yes	Supportive	The community pharmacy (on-site)	The community pharmacy (on-site)	Medication home delivery service	Medication home delivery service	2	1	1	3	3	2	1	2
2022/10/26 11:20:22 AM GMT+4	I agree	30 to 39 years old	Female	Bachelor degree	No	Divorced	Yes	No	No	Every three months	Yes, Every three months						Yes		Yes		Yes								Yes	Supportive	No difference	No difference	No difference	No difference	1	1	1	1	3	3	3	3
2022/10/26 11:39:40 PM GMT+4	I agree	60 to 69 years old	Female	Diploma degree	No	Married	No	No	Yes	Monthly	No, I did not use this service previously																		No	Unsupportive	The community pharmacy (on-site)	The community pharmacy (on-site)	Medication home delivery service	Medication home delivery service	1	1	5	5	5	1	2	1
2022/10/26 4:03:47 PM GMT+4	I agree	40 to 49 years old	Male	Bachelor degree	No	Married	Yes		No	Weekly	Yes, Every three months			Yes				Yes	Yes		Yes								Yes	Supportive	The community pharmacy (on-site)	The community pharmacy (on-site)	The community pharmacy (on-site)	Medication home delivery service	1	1	1	1	1	2	2	3
2022/10/26 8:27:30 PM GMT+4	I agree	40 to 49 years old	Male	Postgraduate degree (Master or PhD)	Yes	Married	Yes	Yes	Yes	Monthly	Yes, Every three months		Yes	Yes				Yes	Yes		Yes								Yes	Supportive	No difference	The community pharmacy (on-site)	Medication home delivery service	Medication home delivery service	1	1	2	1	3	3	3	3
2022/10/27 10:26:38 PM GMT+4	I agree	50 to 59 years old	Male	Primary - High (secondary) school	Yes	Married	Yes	No	No	I rarely visit the pharmacy	I rarely used this service			Yes	Yes	Yes	Yes	Yes	Yes		Yes								Yes	Supportive	No difference	The community pharmacy (on-site)	No difference	Medication home delivery service	3	1	1	2	2	5	5	5
2022/10/28 10:07:15 PM GMT+4	I agree	18 to 29 years old	Female	Primary - High (secondary) school	No	Married	No	Yes	No	Every three months	I rarely used this service		Yes			Yes		Yes			Yes								Yes	Neutral	No difference	No difference	No difference	No difference	1	1	1	1	5	3	3	1
2022/10/28 10:26:38 PM GMT+4	I agree	50 to 59 years old	Male	Primary - High (secondary) school	Yes	Married	Yes	No	No	I rarely visit the pharmacy	I rarely used this service			Yes	Yes	Yes	Yes	Yes	Yes		Yes								Yes	Supportive	No difference	The community pharmacy (on-site)	No difference	Medication home delivery service	3	1	1	2	2	5	5	5
2022/10/28 11:31:08 PM GMT+4	I agree	18 to 29 years old	Male	Primary - High (secondary) school	No	Single	Yes	No	No	Every three months	I rarely used this service		Yes				Yes	Yes				Yes		Yes				Yes	Yes	Neutral	The community pharmacy (on-site)	No difference	No difference	Medication home delivery service	1	1	3	4	2	2	2	3
2022/10/28 11:33:57 PM GMT+4	I agree	18 to 29 years old	Female	Primary - High (secondary) school	No	Single	Yes	No	No	Every three months	No, I did not use this service previously																		Yes	Supportive	The community pharmacy (on-site)	The community pharmacy (on-site)	Medication home delivery service	The community pharmacy (on-site)	2	1	1	1	4	3	2	2
2022/10/28 11:37:20 PM GMT+4	I agree	18 to 29 years old	Male	Bachelor degree	No	Single	No	No	No	Monthly	No, I did not use this service previously																		Yes	Supportive	The community pharmacy (on-site)	No difference	Medication home delivery service	The community pharmacy (on-site)	1	1	1	1	4	2	2	2
2022/10/28 11:41:41 PM GMT+4	I agree	18 to 29 years old	Male	Bachelor degree	Yes	Single	Yes	Yes	No	Monthly	Yes, Monthly		Yes					Yes	Yes			Yes	Yes	Yes	Yes	Yes			Yes	Neutral	The community pharmacy (on-site)	The community pharmacy (on-site)	The community pharmacy (on-site)	Medication home delivery service	1	1	1	1	3	2	2	2
2022/10/28 3:40:38 PM GMT+4	I agree	18 to 29 years old	Female	Bachelor degree	Yes	Single	No	No	No	Monthly	Yes, Monthly		Yes	Yes	Yes	Yes	Yes		Yes					Yes					Yes	Supportive	No difference	No difference	No difference	No difference	1	1	1	1	4	4	4	3
2022/10/28 3:45:57 PM GMT+4	I agree	18 to 29 years old	Female	Bachelor degree	No	Single	No	No	No	Monthly	Yes, Monthly		Yes						Yes		Yes								Yes	Supportive	No difference	Medication home delivery service	No difference	The community pharmacy (on-site)	2	2	2	3	2	3	3	4
2022/10/28 3:56:28 PM GMT+4	I agree	18 to 29 years old	Female	Bachelor degree	Yes	Single	Yes	No	No	Weekly	Yes, Weekly		Yes	Yes		Yes	Yes			Yes				Yes					Yes	Neutral	The community pharmacy (on-site)	The community pharmacy (on-site)	Medication home delivery service	Medication home delivery service	3	4	4	5	3	5	3	4
2022/10/28 3:56:29 PM GMT+4	I agree	18 to 29 years old	Female	Bachelor degree	Yes	Single	No	No	No	Monthly	No, I did not use this service previously																		Yes	Supportive	Medication home delivery service	The community pharmacy (on-site)	Medication home delivery service	The community pharmacy (on-site)	5	5	5	4	5	4	4	5
2022/10/28 4:01:24 PM GMT+4	I agree	18 to 29 years old	Female	Bachelor degree	Yes	Single	No	No	No	Every three months	No, I did not use this service previously																		Yes	Unsupportive	The community pharmacy (on-site)	The community pharmacy (on-site)	The community pharmacy (on-site)	Medication home delivery service	2	2	4	4	1	1	1	1
2022/10/28 4:04:36 PM GMT+4	I agree	18 to 29 years old	Female	Primary - High (secondary) school	Yes	Single	Yes	No	No	Monthly	I rarely used this service		Yes			Yes	Yes		Yes		Yes								Yes	Supportive	The community pharmacy (on-site)	The community pharmacy (on-site)	Medication home delivery service	Medication home delivery service	1	1	1	1	5	3	3	3
2022/10/28 4:11:52 PM GMT+4	I agree	18 to 29 years old	Female	Primary - High (secondary) school	Yes	Single	No	No	No	I rarely visit the pharmacy	I rarely used this service					Yes				Yes			Yes						I do not know	Neutral	The community pharmacy (on-site)	The community pharmacy (on-site)	The community pharmacy (on-site)	The community pharmacy (on-site)	4	3	4	4	4	3	4	4
2022/10/28 4:12:16 PM GMT+4	I agree	18 to 29 years old	Female	Diploma degree	No	Single	No	No	Yes	I rarely visit the pharmacy	No, I did not hear/know about this service																		Yes	Supportive	The community pharmacy (on-site)	The community pharmacy (on-site)	Medication home delivery service	Medication home delivery service	3	1	1	2	5	1	1	1
2022/10/28 4:15:38 PM GMT+4	I agree	18 to 29 years old	Female	Primary - High (secondary) school	Yes	Single	Yes	No	No	Every three months	Yes, Every three months		Yes			Yes				Yes			Yes						Yes	Neutral	No difference	The community pharmacy (on-site)	Medication home delivery service	Medication home delivery service	1	1	1	1	3	4	4	4
2022/10/28 4:21:07 PM GMT+4	I agree	18 to 29 years old	Female	Bachelor degree	No	Single	No	No	Yes	Every three months	No, I did not use this service previously																		I do not know	Supportive	The community pharmacy (on-site)	The community pharmacy (on-site)	The community pharmacy (on-site)	The community pharmacy (on-site)	3	3	3	3	3	3	3	3
2022/10/28 4:23:13 PM GMT+4	I agree	18 to 29 years old	Female	Bachelor degree	No	Single	No	No	No	I rarely visit the pharmacy	I rarely used this service		Yes			Yes	Yes	Yes	Yes	Yes				Yes				Yes	Yes	Supportive	The community pharmacy (on-site)	The community pharmacy (on-site)	The community pharmacy (on-site)	Medication home delivery service	2	2	2	2	2	2	2	2
2022/10/28 4:27:27 PM GMT+4	I agree	30 to 39 years old	Female	Bachelor degree	No	Single	No	No	No	I rarely visit the pharmacy	I rarely used this service		Yes		Yes	Yes			Yes	Yes			Yes	Yes	Yes				Yes	Supportive	No difference	No difference	No difference	No difference	1	1	1	1	3	2	2	3
2022/10/28 4:28:13 PM GMT+4	I agree	30 to 39 years old	Female	Postgraduate degree (Master or PhD)	No	Single	No	No	No	Every three months	I rarely used this service		Yes						Yes						Yes				Yes	Supportive	No difference	No difference	No difference	No difference	1	2	2	1	3	4	3	3
2022/10/28 4:39:12 PM GMT+4	I agree	18 to 29 years old	Female	Primary - High (secondary) school	No	Single	Yes	No	No	Monthly	I rarely used this service		Yes	Yes	Yes				Yes	Yes	Yes								Yes	Supportive	Medication home delivery service	The community pharmacy (on-site)	Medication home delivery service	Medication home delivery service	3	2	3	3	3	3	3	3
2022/10/28 5:04:51 PM GMT+4	I agree	18 to 29 years old	Female	Primary - High (secondary) school	Yes	Single	Yes	No	Yes	Every three months	Yes, Every three months		Yes			Yes	Yes		Yes	Yes	Yes								Yes	Supportive	The community pharmacy (on-site)	The community pharmacy (on-site)	Medication home delivery service	Medication home delivery service	1	1	3	1	3	4	3	4
2022/10/28 5:15:42 PM GMT+4	I agree	18 to 29 years old	Female	Bachelor degree	Yes	Single	No	Yes	No	Monthly	No, I did not use this service previously																		Yes	Supportive	The community pharmacy (on-site)	The community pharmacy (on-site)	Medication home delivery service	The community pharmacy (on-site)	1	1	1	1	2	1	2	1
2022/10/28 5:29:07 PM GMT+4	I agree	40 to 49 years old	Female	Bachelor degree	Yes	Married	No	Yes	Yes	Every three months	I rarely used this service		Yes			Yes	Yes	Yes		Yes						Yes			No	Neutral	The community pharmacy (on-site)	The community pharmacy (on-site)	Medication home delivery service	Medication home delivery service	1	1	1	1	1	1	1	1
2022/10/28 5:44:16 PM GMT+4	I agree	18 to 29 years old	Female	Primary - High (secondary) school	Yes	Single	No	No	No	Monthly	Yes, Every three months		Yes							Yes			Yes	Yes					Yes	Supportive	The community pharmacy (on-site)	The community pharmacy (on-site)	Medication home delivery service	The community pharmacy (on-site)	2	1	2	1	4	3	3	3
2022/10/28 5:45:41 PM GMT+4	I agree	18 to 29 years old	Female	Bachelor degree	No	Single	No	No	No	I rarely visit the pharmacy	No, I did not hear/know about this service																		I do not know	Neutral	The community pharmacy (on-site)	The community pharmacy (on-site)	No difference	The community pharmacy (on-site)	3	3	3	3	3	3	3	3
2022/10/28 5:51:02 PM GMT+4	I agree	18 to 29 years old	Female	Bachelor degree	No	Single	No	No	No	Every three months	No, I did not hear/know about this service																		Yes	Supportive	Medication home delivery service	Medication home delivery service	The community pharmacy (on-site)	The community pharmacy (on-site)	3	2	1	1	3	4	1	3
2022/10/28 6:06:35 PM GMT+4	I agree	18 to 29 years old	Female	Diploma degree	No	Single	No	No	No	Every three months	I rarely used this service					Yes			Yes		Yes								Yes	Neutral	The community pharmacy (on-site)	Medication home delivery service	The community pharmacy (on-site)	The community pharmacy (on-site)	4	3	2	3	2	3	4	3
2022/10/28 6:16:02 PM GMT+4	I agree	40 to 49 years old	Male	Primary - High (secondary) school	No	Divorced	No	No	No	Every three months	No, I did not hear/know about this service																		No	Neutral	Medication home delivery service	Medication home delivery service	The community pharmacy (on-site)	The community pharmacy (on-site)	2	5	4	2	5	5	5	4
2022/10/28 6:16:55 PM GMT+4	I agree	18 to 29 years old	Female	Bachelor degree	Yes	Single	Yes	No	No	Monthly	No, I did not hear/know about this service																		I do not know	Neutral	The community pharmacy (on-site)	The community pharmacy (on-site)	Medication home delivery service	Medication home delivery service	1	1	1	3	2	2	2	3
2022/10/28 6:18:04 PM GMT+4	I agree	18 to 29 years old	Female	Bachelor degree	Yes	Single	Yes	No	No	I rarely visit the pharmacy	Yes, Every three months			Yes				Yes			Yes								I do not know	Neutral	The community pharmacy (on-site)	The community pharmacy (on-site)	The community pharmacy (on-site)	Medication home delivery service	1	1	2	2	1	3	2	2
2022/10/28 6:18:35 PM GMT+4	I agree	18 to 29 years old	Male	Bachelor degree	Yes	Single	Yes	No	No	I rarely visit the pharmacy	No, I did not use this service previously																		Yes	Supportive	The community pharmacy (on-site)	Medication home delivery service	No difference	Medication home delivery service	1	1	2	3	4	4	1	3
2022/10/28 6:18:35 PM GMT+4	I agree	18 to 29 years old	Female	Diploma degree	Yes	Single	Yes	No	No	Every three months	I rarely used this service		Yes				Yes			Yes			Yes						Yes	Supportive	The community pharmacy (on-site)	The community pharmacy (on-site)	Medication home delivery service	No difference	1	1	2	3	2	1	2	4
2022/10/28 6:18:48 PM GMT+4	I agree	18 to 29 years old	Male	Bachelor degree	Yes	Single	No	No	No	Weekly	Yes, Monthly		Yes	Yes				Yes	Yes		Yes								Yes	Supportive	The community pharmacy (on-site)	The community pharmacy (on-site)	Medication home delivery service	Medication home delivery service	1	1	1	5	1	3	3	3
2022/10/28 6:20:13 PM GMT+4	I agree	18 to 29 years old	Female	Primary - High (secondary) school	Yes	Single	Yes	No	No	Monthly	Yes, Every three months		Yes						Yes					Yes					Yes	Supportive	The community pharmacy (on-site)	The community pharmacy (on-site)	No difference	Medication home delivery service	1	1	2	2	1	2	1	2
2022/10/28 6:20:45 PM GMT+4	I agree	18 to 29 years old	Male	Primary - High (secondary) school	Yes	Single	No	No	Yes	I rarely visit the pharmacy	No, I did not use this service previously																		Yes	Supportive	Medication home delivery service	Medication home delivery service	Medication home delivery service	Medication home delivery service	1	1	1	1	5	5	3	2
2022/10/28 6:21:40 PM GMT+4	I agree	18 to 29 years old	Male	Bachelor degree	Yes	Single	No	No	No	Monthly	Yes, Monthly		Yes						Yes	Yes	Yes								Yes	Supportive	The community pharmacy (on-site)	The community pharmacy (on-site)	Medication home delivery service	Medication home delivery service	1	1	1	2	4	1	1	3
2022/10/28 6:22:16 PM GMT+4	I agree	18 to 29 years old	Female	Bachelor degree	Yes	Single	Yes	No	Yes	Monthly	Yes, Monthly		Yes					Yes	Yes		Yes								Yes	Supportive	No difference	No difference	No difference	No difference	1	1	1	1	4	3	4	3
2022/10/28 6:23:31 PM GMT+4	I agree	18 to 29 years old	Male	Postgraduate degree (Master or PhD)	Yes	Single	Yes	No	No	Every three months	I rarely used this service		Yes					Yes	Yes				Yes	Yes					Yes	Neutral	The community pharmacy (on-site)	Medication home delivery service	Medication home delivery service	Medication home delivery service	2	1	1	2	4	3	4	3
2022/10/28 6:24:33 PM GMT+4	I agree	18 to 29 years old	Male	Bachelor degree	Yes	Single	Yes	No	No	Monthly	No, I did not use this service previously																		No	Unsupportive	The community pharmacy (on-site)	The community pharmacy (on-site)	The community pharmacy (on-site)	The community pharmacy (on-site)	1	1	1	2	4	2	2	2
2022/10/28 6:25:06 PM GMT+4	I agree	18 to 29 years old	Male	Bachelor degree	Yes	Single	No	Yes	Yes	Monthly	No, I did not use this service previously																		Yes	Supportive	Medication home delivery service	Medication home delivery service	Medication home delivery service	Medication home delivery service	2	1	1	1	1	4	1	3
2022/10/28 6:27:18 PM GMT+4	I agree	18 to 29 years old	Female	Diploma degree	Yes	Single	Yes	Yes	Yes	Monthly	I rarely used this service		Yes					Yes	Yes	Yes			Yes	Yes		Yes	Yes		Yes	Neutral	No difference	No difference	No difference	No difference	4	1	1	2	3	3	3	3
2022/10/28 6:35:27 PM GMT+4	I agree	18 to 29 years old	Female	Primary - High (secondary) school	Yes	Single	Yes	No	No	Monthly	I rarely used this service					Yes		Yes							Yes				Yes	Supportive	Medication home delivery service	Medication home delivery service	Medication home delivery service	Medication home delivery service	5	5	5	5	5	5	5	5
2022/10/28 6:35:36 PM GMT+4	I agree	18 to 29 years old	Female	Bachelor degree	Yes	Single	Yes	No	No	I rarely visit the pharmacy	No, I did not use this service previously																		No	Unsupportive	The community pharmacy (on-site)	The community pharmacy (on-site)	The community pharmacy (on-site)	The community pharmacy (on-site)	4	5	4	4	1	1	4	1
2022/10/28 6:36:46 PM GMT+4	I agree	18 to 29 years old	Female	Primary - High (secondary) school	No	Single	No	No	No	I rarely visit the pharmacy	I rarely used this service					Yes				Yes			Yes	Yes				Yes	Yes	Supportive	The community pharmacy (on-site)	The community pharmacy (on-site)	No difference	No difference	1	1	1	1	2	4	4	3
2022/10/28 6:41:44 PM GMT+4	I agree	18 to 29 years old	Female	Bachelor degree	Yes	Single	No	No	Yes	Every three months	I rarely used this service		Yes	Yes	Yes	Yes	Yes	Yes			Yes								I do not know	Neutral	The community pharmacy (on-site)	The community pharmacy (on-site)	The community pharmacy (on-site)	The community pharmacy (on-site)	5	4	2	3	3	3	3	3
2022/10/28 6:55:46 PM GMT+4	I agree	18 to 29 years old	Female	Bachelor degree	Yes	Single	Yes	No	No	Monthly	Yes, Weekly		Yes	Yes	Yes	Yes	Yes	Yes			Yes								Yes	Supportive	Medication home delivery service	Medication home delivery service	Medication home delivery service	Medication home delivery service	1	1	1	1	1	4	3	4
2022/10/28 7:02:00 PM GMT+4	I agree	18 to 29 years old	Female	Primary - High (secondary) school	No	Single	Yes	No	No	Monthly	Yes, Monthly		Yes	Yes	Yes	Yes	Yes	Yes			Yes								Yes	Supportive	The community pharmacy (on-site)	The community pharmacy (on-site)	No difference	Medication home delivery service	5	5	5	4	2	4	3	5
2022/10/28 7:22:54 PM GMT+4	I agree	18 to 29 years old	Male	Postgraduate degree (Master or PhD)	Yes	Single	No	No	No	Every three months	Yes, Every three months		Yes	Yes	Yes	Yes	Yes	Yes	Yes				Yes	Yes					Yes	Supportive	No difference	No difference	No difference	No difference	1	1	1	1	3	4	3	4
2022/10/28 7:44:10 PM GMT+4	I agree	18 to 29 years old	Female	Bachelor degree	Yes	Single	No	Yes	Yes	Monthly	Yes, Weekly		Yes	Yes		Yes	Yes	Yes	Yes		Yes								Yes	Supportive	The community pharmacy (on-site)	The community pharmacy (on-site)	The community pharmacy (on-site)	The community pharmacy (on-site)	4	5	5	5	2	1	2	2
2022/10/28 8:00:47 PM GMT+4	I agree	18 to 29 years old	Female	Bachelor degree	Yes	Single	Yes	No	No	Monthly	I rarely used this service		Yes	Yes	Yes	Yes	Yes	Yes	Yes						Yes				Yes	Neutral	Medication home delivery service	The community pharmacy (on-site)	The community pharmacy (on-site)	Medication home delivery service	4	5	5	4	4	3	4	4
2022/10/28 8:04:49 PM GMT+4	I agree	18 to 29 years old	Female	Bachelor degree	Yes	Single	Yes	No	No	I rarely visit the pharmacy	No, I did not use this service previously																		Yes	Supportive	The community pharmacy (on-site)	The community pharmacy (on-site)	No difference	No difference	1	1	1	2	4	5	4	5
2022/10/28 8:45:46 PM GMT+4	I agree	40 to 49 years old	Female	Primary - High (secondary) school	No	Married	No	No	No	Monthly	I rarely used this service						Yes	Yes						Yes					I do not know	Supportive	Medication home delivery service	The community pharmacy (on-site)	Medication home delivery service	Medication home delivery service	2	1	1	3	4	3	2	2
2022/10/28 9:01:01 PM GMT+4	I agree	18 to 29 years old	Female	Primary - High (secondary) school	No	Single	Yes	No	No	Monthly	Yes, Monthly					Yes		Yes		Yes	Yes								Yes	Supportive	The community pharmacy (on-site)	The community pharmacy (on-site)	Medication home delivery service	Medication home delivery service	1	2	1	1	1	1	1	1
2022/10/28 9:08:01 PM GMT+4	I agree	18 to 29 years old	Male	Bachelor degree	No	Single	Yes	No	No	Monthly	No, I did not use this service previously																		Yes	Supportive	Medication home delivery service	The community pharmacy (on-site)	Medication home delivery service	The community pharmacy (on-site)	4	5	5	5	2	2	3	4
2022/10/28 9:09:47 PM GMT+4	I agree	18 to 29 years old	Male	Diploma degree	Yes	Single	No	Yes	Yes	I rarely visit the pharmacy	No, I did not use this service previously																		Yes	Neutral	The community pharmacy (on-site)	The community pharmacy (on-site)	Medication home delivery service	Medication home delivery service	3	1	3	1	2	1	1	5
2022/10/28 9:13:10 PM GMT+4	I agree	18 to 29 years old	Male	Bachelor degree	Yes	Single	No	Yes	No	Every three months	Yes, Every three months			Yes				Yes			Yes								Yes	Supportive	No difference	No difference	No difference	Medication home delivery service	1	1	1	1	1	3	3	4
2022/10/28 9:18:43 PM GMT+4	I agree	18 to 29 years old	Male	Primary - High (secondary) school	Yes	Single	No	Yes	No	Every three months	Yes, Every three months			Yes	Yes		Yes		Yes					Yes	Yes			Yes	Yes	Supportive	The community pharmacy (on-site)	The community pharmacy (on-site)	No difference	The community pharmacy (on-site)	1	1	2	1	3	2	3	2
2022/10/28 9:23:54 PM GMT+4	I agree	18 to 29 years old	Male	Primary - High (secondary) school	Yes	Single	No	No	No	Monthly	I rarely used this service					Yes				Yes	Yes								Yes	Supportive	The community pharmacy (on-site)	The community pharmacy (on-site)	Medication home delivery service	The community pharmacy (on-site)	1	1	1	2	2	4	4	3
2022/10/28 9:58:22 PM GMT+4	I agree	18 to 29 years old	Male	Bachelor degree	No	Single	No	No	No	I rarely visit the pharmacy	I rarely used this service						Yes	Yes					Yes						I do not know	Neutral	No difference	The community pharmacy (on-site)	No difference	The community pharmacy (on-site)	3	1	3	3	3	2	4	1
2022/10/29 10:01:28 PM GMT+4	I agree	30 to 39 years old	Female	Bachelor degree	Yes	Married	Yes	No	Yes	Weekly	I rarely used this service		Yes						Yes	Yes	Yes								Yes	Supportive	The community pharmacy (on-site)	The community pharmacy (on-site)	No difference	Medication home delivery service	2	1	1	2	2	2	2	2
2022/10/29 10:01:28 PM GMT+4	I agree	30 to 39 years old	Female	Bachelor degree	Yes	Married	Yes	No	Yes	Weekly	I rarely used this service		Yes						Yes	Yes	Yes								Yes	Supportive	The community pharmacy (on-site)	The community pharmacy (on-site)	No difference	Medication home delivery service	2	1	1	2	2	2	2	2
2022/10/29 11:31:57 PM GMT+4	I agree	50 to 59 years old	Female	Diploma degree	No	Married	Yes	No	Yes	Monthly	I rarely used this service				Yes		Yes	Yes	Yes		Yes								Yes	Supportive	The community pharmacy (on-site)	The community pharmacy (on-site)	Medication home delivery service	Medication home delivery service	1	1	1	1	3	3	3	2
2022/10/29 11:40:41 AM GMT+4	I agree	30 to 39 years old	Female	Bachelor degree	Yes	Married	No	No	No	I rarely visit the pharmacy	I rarely used this service					Yes			Yes	Yes	Yes								Yes	Supportive	The community pharmacy (on-site)	The community pharmacy (on-site)	Medication home delivery service	Medication home delivery service	1	2	2	1	2	1	1	1
2022/10/29 12:23:38 AM GMT+4	I agree	18 to 29 years old	Female	Bachelor degree	Yes	Single	No	No	No	Monthly	Yes, Weekly		Yes	Yes	Yes	Yes	Yes	Yes	Yes		Yes								Yes	Supportive	No difference	No difference	No difference	No difference	1	1	1	1	1	4	5	5
2022/10/29 12:29:06 AM GMT+4	I agree	18 to 29 years old	Female	Bachelor degree	No	Single	No	Yes	No	I rarely visit the pharmacy	No, I did not use this service previously																		Yes	Supportive	The community pharmacy (on-site)	Medication home delivery service	The community pharmacy (on-site)	No difference	2	2	1	1	1	1	2	5
2022/10/29 12:52:13 PM GMT+4	I agree	30 to 39 years old	Female	Bachelor degree	No	Married	Yes	No	No	Monthly	No, I did not use this service previously																		Yes	Supportive	No difference	The community pharmacy (on-site)	Medication home delivery service	The community pharmacy (on-site)	1	1	1	1	1	3	3	5
2022/10/29 12:54:19 AM GMT+4	I agree	18 to 29 years old	Male	Bachelor degree	Yes	Single	Yes	No	No	I rarely visit the pharmacy	No, I did not use this service previously																		No	Unsupportive	Medication home delivery service	The community pharmacy (on-site)	Medication home delivery service	Medication home delivery service	5	5	5	5	5	1	5	5
2022/10/29 12:54:24 PM GMT+4	I agree	18 to 29 years old	Male	Primary - High (secondary) school	No	Single	No	Yes	No	I rarely visit the pharmacy	No, I did not use this service previously																		Yes	Supportive	No difference	No difference	No difference	No difference	3	1	1	1	3	1	3	3
2022/10/29 12:58:08 PM GMT+4	I agree	40 to 49 years old	Female	Bachelor degree	Yes	Married	No	No	Yes	Monthly	Yes, Every three months			Yes				Yes						Yes		Yes			Yes	Supportive	Medication home delivery service	The community pharmacy (on-site)	No difference	Medication home delivery service	2	1	1	3	3	3	3	3
2022/10/29 2:22:57 AM GMT+4	I agree	18 to 29 years old	Female	Bachelor degree	No	Single	No	No	No	I rarely visit the pharmacy	I rarely used this service			Yes		Yes			Yes					Yes					Yes	Neutral	The community pharmacy (on-site)	The community pharmacy (on-site)	Medication home delivery service	Medication home delivery service	3	3	3	3	2	4	3	3
2022/10/29 2:54:26 PM GMT+4	I agree	18 to 29 years old	Female	Bachelor degree	Yes	Single	Yes	No	No	I rarely visit the pharmacy	I rarely used this service						Yes		Yes	Yes			Yes						Yes	Supportive	No difference	No difference	No difference	Medication home delivery service	1	1	1	1	3	3	3	4
2022/10/29 3:21:30 PM GMT+4	I agree	Above 70 years old	Female	Bachelor degree	No	widowed	No	No	Yes	Monthly	No, I did not hear/know about this service																		Yes	Supportive	No difference	The community pharmacy (on-site)	No difference	Medication home delivery service	2	1	2	2	3	3	3	3
2022/10/29 3:22:45 PM GMT+4	I agree	18 to 29 years old	Female	Primary - High (secondary) school	No	Single	No	No	No	I rarely visit the pharmacy	No, I did not use this service previously																		I do not know	Supportive	The community pharmacy (on-site)	The community pharmacy (on-site)	Medication home delivery service	Medication home delivery service	1	1	1	1	2	3	3	2
2022/10/29 3:47:36 PM GMT+4	I agree	18 to 29 years old	Female	Bachelor degree	Yes	Married	No	No	Yes	Weekly	I rarely used this service		Yes						Yes	Yes			Yes						Yes	Supportive	No difference	The community pharmacy (on-site)	Medication home delivery service	Medication home delivery service	1	1	1	1	4	3	2	5
2022/10/29 5:18:20 AM GMT+4	I agree	Above 70 years old	Male	Bachelor degree	No	Married	Yes	Yes	Yes	Monthly	Yes, Monthly		Yes	Yes			Yes	Yes	Yes					Yes					Yes	Supportive	No difference	No difference	No difference	No difference	2	1	2	2	3	4	4	4
2022/10/29 6:23:39 PM GMT+4	I agree	30 to 39 years old	Male	Postgraduate degree (Master or PhD)	Yes	Single	No	No	No	Monthly	I rarely used this service		Yes			Yes	Yes		Yes	Yes				Yes					Yes	Supportive	No difference	The community pharmacy (on-site)	Medication home delivery service	Medication home delivery service	2	1	1	1	3	3	4	3
2022/10/29 6:23:39 PM GMT+4	I agree	30 to 39 years old	Male	Postgraduate degree (Master or PhD)	Yes	Single	No	No	No	Monthly	I rarely used this service		Yes			Yes	Yes		Yes	Yes				Yes					Yes	Supportive	No difference	The community pharmacy (on-site)	Medication home delivery service	Medication home delivery service	2	1	1	1	3	3	4	3
2022/10/29 6:27:01 PM GMT+4	I agree	18 to 29 years old	Male	Primary - High (secondary) school	No	Single	No	No	No	Monthly	No, I did not use this service previously																		Yes	Supportive	Medication home delivery service	Medication home delivery service	Medication home delivery service	Medication home delivery service	1	1	1	1	3	5	5	5
2022/10/29 6:30:19 PM GMT+4	I agree	18 to 29 years old	Male	Primary - High (secondary) school	No	Married	Yes	No	No	Weekly	No, I did not use this service previously																		Yes	Supportive	Medication home delivery service	Medication home delivery service	Medication home delivery service	Medication home delivery service	1	1	1	1	4	5	5	5
2022/10/29 6:31:40 PM GMT+4	I agree	18 to 29 years old	Female	Primary - High (secondary) school	No	Single	Yes	No	No	I rarely visit the pharmacy	No, I did not hear/know about this service																		Yes	Supportive	The community pharmacy (on-site)	Medication home delivery service	Medication home delivery service	The community pharmacy (on-site)	3	1	1	1	3	3	3	3
2022/10/29 6:40:00 PM GMT+4	I agree	18 to 29 years old	Female	Bachelor degree	Yes	Married	Yes	Yes	Yes	Monthly	Yes, Monthly		Yes	Yes	Yes	Yes	Yes	Yes						Yes					Yes	Supportive	Medication home delivery service	Medication home delivery service	Medication home delivery service	Medication home delivery service	3	3	2	4	2	3	2	3
2022/10/29 6:45:30 PM GMT+4	I agree	18 to 29 years old	Female	Bachelor degree	No	Married	Yes	No	No	Monthly	No, I did not use this service previously																		Yes	Supportive	Medication home delivery service	Medication home delivery service	Medication home delivery service	Medication home delivery service	1	1	1	1	5	5	5	5
2022/10/29 6:47:45 PM GMT+4	I agree	18 to 29 years old	Female	Primary - High (secondary) school	Yes	Single	Yes	No	No	Every three months	I rarely used this service		Yes		Yes	Yes	Yes	Yes	Yes	Yes	Yes								Yes	Supportive	No difference	No difference	No difference	No difference	1	1	1	1	4	2	3	3
2022/10/29 6:48:15 PM GMT+4	I agree	18 to 29 years old	Female	Bachelor degree	No	Married	Yes	Yes	No	Monthly	No, I did not use this service previously																		Yes	Supportive	Medication home delivery service	Medication home delivery service	Medication home delivery service	Medication home delivery service	1	1	1	1	5	5	5	5
2022/10/29 6:49:53 PM GMT+4	I agree	18 to 29 years old	Female	Diploma degree	No	Single	No	Yes	No	Monthly	No, I did not use this service previously																		Yes	Supportive	Medication home delivery service	Medication home delivery service	Medication home delivery service	Medication home delivery service	1	1	1	1	5	5	5	5
2022/10/29 6:53:35 PM GMT+4	I agree	50 to 59 years old	Male	Primary - High (secondary) school	No	Married	Yes	No	No	Every three months	No, I did not use this service previously																		Yes	Supportive	The community pharmacy (on-site)	The community pharmacy (on-site)	Medication home delivery service	The community pharmacy (on-site)	1	1	1	1	1	1	5	5
2022/10/29 6:53:45 PM GMT+4	I agree	30 to 39 years old	Female	Bachelor degree	No	Married	Yes	No	No	Monthly	I rarely used this service		Yes	Yes			Yes	Yes			Yes								Yes	Supportive	The community pharmacy (on-site)	The community pharmacy (on-site)	Medication home delivery service	Medication home delivery service	1	1	1	1	3	3	3	3
2022/10/29 6:53:45 PM GMT+4	I agree	30 to 39 years old	Female	Bachelor degree	No	Married	Yes	No	No	Monthly	I rarely used this service		Yes	Yes			Yes	Yes			Yes								Yes	Supportive	The community pharmacy (on-site)	The community pharmacy (on-site)	Medication home delivery service	Medication home delivery service	1	1	1	1	3	3	3	3
2022/10/29 6:56:30 PM GMT+4	I agree	18 to 29 years old	Female	Primary - High (secondary) school	No	Single	No	No	No	I rarely visit the pharmacy	No, I did not use this service previously																		I do not know	Supportive	The community pharmacy (on-site)	The community pharmacy (on-site)	The community pharmacy (on-site)	The community pharmacy (on-site)	1	1	1	1	1	1	1	1
2022/10/29 7:01:39 PM GMT+4	I agree	18 to 29 years old	Female	Bachelor degree	Yes	Single	Yes	No	No	I rarely visit the pharmacy	Yes, Monthly		Yes	Yes	Yes	Yes	Yes	Yes			Yes								Yes	Supportive	The community pharmacy (on-site)	The community pharmacy (on-site)	Medication home delivery service	Medication home delivery service	2	2	2	4	5	4	3	3
2022/10/29 7:06:45 PM GMT+4	I agree	18 to 29 years old	Female	Bachelor degree	Yes	Single	No	No	No	Every three months	I rarely used this service		Yes	Yes	Yes	Yes	Yes			Yes			Yes						No	Supportive	The community pharmacy (on-site)	Medication home delivery service	The community pharmacy (on-site)	Medication home delivery service	1	1	1	3	1	1	1	1
2022/10/29 7:10:47 AM GMT+4	I agree	18 to 29 years old	Female	Primary - High (secondary) school	No	Single	Yes	No	No	Every three months	No, I did not use this service previously																		Yes	Supportive	The community pharmacy (on-site)	The community pharmacy (on-site)	Medication home delivery service	Medication home delivery service	1	1	2	2	4	2	1	3
2022/10/29 7:13:03 PM GMT+4	I agree	18 to 29 years old	Female	Primary - High (secondary) school	Yes	Single	No	Yes	No	Weekly	No, I did not use this service previously																		Yes	Neutral	Medication home delivery service	Medication home delivery service	Medication home delivery service	Medication home delivery service	1	1	1	1	1	1	1	1
2022/10/29 7:18:35 PM GMT+4	I agree	30 to 39 years old	Female	Bachelor degree	Yes	Married	Yes	No	No	I rarely visit the pharmacy	I rarely used this service					Yes				Yes	Yes								Yes	Neutral	The community pharmacy (on-site)	The community pharmacy (on-site)	Medication home delivery service	Medication home delivery service	2	1	1	3	3	2	2	2
2022/10/29 7:36:03 PM GMT+4	I agree	18 to 29 years old	Female	Primary - High (secondary) school	No	Single	Yes	No	Yes	Every three months	No, I did not use this service previously																		Yes	Supportive	The community pharmacy (on-site)	The community pharmacy (on-site)	Medication home delivery service	Medication home delivery service	1	1	1	1	3	4	4	1
2022/10/29 7:44:03 PM GMT+4	I agree	18 to 29 years old	Female	Bachelor degree	Yes	Single	No	No	No	I rarely visit the pharmacy	I rarely used this service			Yes				Yes	Yes		Yes								Yes	Supportive	No difference	The community pharmacy (on-site)	No difference	Medication home delivery service	1	1	1	1	3	4	4	4
2022/10/29 7:51:57 PM GMT+4	I agree	18 to 29 years old	Female	Bachelor degree	Yes	Single	Yes	No	Yes	I rarely visit the pharmacy	No, I did not use this service previously																		I do not know	Supportive	The community pharmacy (on-site)	The community pharmacy (on-site)	The community pharmacy (on-site)	The community pharmacy (on-site)	3	2	2	1	1	1	1	1
2022/10/29 7:52:08 AM GMT+4	I agree	18 to 29 years old	Female	Bachelor degree	Yes	Single	No	Yes	No	Every three months	I rarely used this service					Yes				Yes					Yes				Yes	Supportive	The community pharmacy (on-site)	The community pharmacy (on-site)	Medication home delivery service	No difference	3	3	1	1	4	2	1	2
2022/10/29 7:58:52 AM GMT+4	I agree	18 to 29 years old	Female	Postgraduate degree (Master or PhD)	Yes	Single	Yes	No	No	I rarely visit the pharmacy	I rarely used this service		Yes	Yes	Yes	Yes	Yes	Yes						Yes					Yes	Neutral	The community pharmacy (on-site)	The community pharmacy (on-site)	Medication home delivery service	Medication home delivery service	1	1	1	2	2	2	1	2
2022/10/29 8:20:12 AM GMT+4	I agree	40 to 49 years old	Female	Bachelor degree	No	Single	No	Yes	No	I rarely visit the pharmacy	I rarely used this service						Yes		Yes	Yes	Yes								Yes	Supportive	No difference	No difference	No difference	No difference	1	1	1	1	3	3	1	3
2022/10/29 8:26:34 PM GMT+4	I agree	50 to 59 years old	Female	Diploma degree	No	Married	No	No	Yes	Monthly	I rarely used this service		Yes	Yes					Yes		Yes								Yes	Supportive	No difference	No difference	No difference	Medication home delivery service	1	1	1	1	1	3	3	5
2022/10/29 8:28:01 AM GMT+4	I agree	30 to 39 years old	Female	Postgraduate degree (Master or PhD)	No	Married	Yes	No	No	Monthly	Yes, Monthly		Yes	Yes					Yes		Yes								Yes	Supportive	No difference	The community pharmacy (on-site)	Medication home delivery service	Medication home delivery service	1	1	1	1	1	2	3	5
2022/10/29 8:34:34 PM GMT+4	I agree	40 to 49 years old	Female	Bachelor degree	No	Single	Yes	Yes	Yes	Monthly	Yes, Monthly		Yes	Yes				Yes		Yes	Yes								Yes	Supportive	No difference	No difference	No difference	No difference	1	1	1	1	4	1	1	1
2022/10/29 9:23:52 PM GMT+4	I agree	18 to 29 years old	Female	Bachelor degree	Yes	Single	No	Yes	No	Monthly	Yes, Every three months		Yes			Yes		Yes	Yes	Yes		Yes		Yes					Yes	Supportive	The community pharmacy (on-site)	The community pharmacy (on-site)	Medication home delivery service	Medication home delivery service	1	1	1	1	4	2	4	2
2022/10/29 9:26:07 PM GMT+4	I agree	50 to 59 years old	Female	Postgraduate degree (Master or PhD)	Yes	widowed	No	Yes	No	I rarely visit the pharmacy	No, I did not use this service previously																		Yes	Neutral	No difference	The community pharmacy (on-site)	No difference	Medication home delivery service	1	1	1	1	3	3	3	2
2022/10/29 9:26:07 PM GMT+4	I agree	50 to 59 years old	Female	Postgraduate degree (Master or PhD)	Yes	widowed	No	Yes	No	I rarely visit the pharmacy	No, I did not use this service previously																		Yes	Neutral	No difference	The community pharmacy (on-site)	No difference	Medication home delivery service	1	1	1	1	3	3	3	2
2022/10/29 9:27:44 PM GMT+4	I agree	18 to 29 years old	Female	Postgraduate degree (Master or PhD)	No	Single	No	Yes	Yes	Every three months	I rarely used this service		Yes					Yes						Yes					Yes	Supportive	Medication home delivery service	Medication home delivery service	Medication home delivery service	Medication home delivery service	1	1	1	1	3	2	2	2
2022/10/29 9:30:14 PM GMT+4	I agree	30 to 39 years old	Female	Bachelor degree	No	Single	No	Yes	No	I rarely visit the pharmacy	I rarely used this service		Yes					Yes	Yes			Yes	Yes	Yes	Yes		Yes		I do not know	Neutral	No difference	No difference	No difference	No difference	3	1	2	3	4	3	3	3
2022/10/30 1:17:55 PM GMT+4	I agree	18 to 29 years old	Female	Bachelor degree	Yes	Single	No	Yes	No	I rarely visit the pharmacy	I rarely used this service		Yes							Yes	Yes								No	Unsupportive	The community pharmacy (on-site)	The community pharmacy (on-site)	The community pharmacy (on-site)	Medication home delivery service	1	1	1	1	1	1	1	1
2022/10/30 10:02:29 AM GMT+4	I agree	18 to 29 years old	Male	Bachelor degree	Yes	Single	No	No	No	Every three months	Yes, Monthly				Yes		Yes	Yes		Yes			Yes	Yes		Yes		Yes	Yes	Supportive	No difference	The community pharmacy (on-site)	The community pharmacy (on-site)	Medication home delivery service	3	2	2	1	3	3	2	2
2022/10/30 11:31:57 PM GMT+4	I agree	50 to 59 years old	Female	Diploma degree	No	Married	Yes	No	Yes	Monthly	I rarely used this service				Yes		Yes	Yes	Yes		Yes								Yes	Supportive	The community pharmacy (on-site)	The community pharmacy (on-site)	Medication home delivery service	Medication home delivery service	1	1	1	1	3	3	3	2
2022/10/30 12:06:57 PM GMT+4	I agree	40 to 49 years old	Male	Bachelor degree	No	Divorced	No	No	No	Every three months	Yes, Monthly						Yes	Yes										Yes	No	Unsupportive	Medication home delivery service	Medication home delivery service	Medication home delivery service	The community pharmacy (on-site)	4	3	3	2	4	3	4	3
2022/10/30 12:52:03 AM GMT+4	I agree	40 to 49 years old	Female	Primary - High (secondary) school	No	Married	Yes	Yes	Yes	Monthly	I rarely used this service			Yes				Yes			Yes								Yes	Supportive	Medication home delivery service	No difference	The community pharmacy (on-site)	The community pharmacy (on-site)	1	3	3	2	2	5	2	5
2022/10/30 3:00:50 AM GMT+4	I agree	30 to 39 years old	Male	Bachelor degree	No	Married	Yes	No	No	Monthly	No, I did not use this service previously																		Yes	Supportive	No difference	Medication home delivery service	No difference	Medication home delivery service	1	1	1	1	5	5	5	5
2022/10/30 7:18:35 PM GMT+4	I agree	30 to 39 years old	Female	Bachelor degree	Yes	Married	Yes	No	No	I rarely visit the pharmacy	I rarely used this service					Yes				Yes	Yes								Yes	Neutral	The community pharmacy (on-site)	The community pharmacy (on-site)	Medication home delivery service	Medication home delivery service	2	1	1	3	3	2	2	2
2022/10/30 7:26:25 PM GMT+4	I agree	18 to 29 years old	Female	Bachelor degree	Yes	Single	No	No	Yes	Every three months	I rarely used this service		Yes	Yes	Yes	Yes	Yes	Yes								Yes			Yes	Supportive	The community pharmacy (on-site)	The community pharmacy (on-site)	Medication home delivery service	Medication home delivery service	1	1	1	1	3	5	3	2
2022/10/30 7:49:58 PM GMT+4	I agree	30 to 39 years old	Female	Postgraduate degree (Master or PhD)	No	Married	Yes	Yes	Yes	Weekly	Yes, Weekly		Yes	Yes		Yes	Yes	Yes	Yes			Yes	Yes	Yes	Yes	Yes			Yes	Neutral	The community pharmacy (on-site)	The community pharmacy (on-site)	No difference	Medication home delivery service	1	1	1	2	3	3	3	3
2022/10/30 7:49:58 PM GMT+4	I agree	30 to 39 years old	Female	Postgraduate degree (Master or PhD)	No	Married	Yes	Yes	Yes	Weekly	Yes, Weekly		Yes	Yes		Yes	Yes	Yes	Yes			Yes	Yes	Yes	Yes	Yes			Yes	Neutral	The community pharmacy (on-site)	The community pharmacy (on-site)	No difference	Medication home delivery service	1	1	1	2	3	3	3	3
2022/10/30 7:53:33 PM GMT+4	I agree	60 to 69 years old	Male	Bachelor degree	No	Married	No	Yes	Yes	Weekly	I rarely used this service		Yes					Yes					Yes	Yes					I do not know	Neutral	The community pharmacy (on-site)	The community pharmacy (on-site)	The community pharmacy (on-site)	Medication home delivery service	1	1	1	3	3	3	3	3
2022/10/30 7:53:33 PM GMT+4	I agree	60 to 69 years old	Male	Bachelor degree	No	Married	No	Yes	Yes	Weekly	I rarely used this service		Yes					Yes					Yes	Yes					I do not know	Neutral	The community pharmacy (on-site)	The community pharmacy (on-site)	The community pharmacy (on-site)	Medication home delivery service	1	1	1	3	3	3	3	3
2022/10/30 8:24:14 PM GMT+4	I agree	18 to 29 years old	Female	Bachelor degree	Yes	Single	No	No	No	Every three months	Yes, Weekly		Yes	Yes	Yes	Yes	Yes	Yes					Yes						Yes	Supportive	The community pharmacy (on-site)	The community pharmacy (on-site)	The community pharmacy (on-site)	The community pharmacy (on-site)	1	1	1	1	2	2	2	2
2022/10/30 8:26:34 PM GMT+4	I agree	50 to 59 years old	Female	Diploma degree	No	Married	No	No	Yes	Monthly	I rarely used this service		Yes	Yes					Yes		Yes								Yes	Supportive	No difference	No difference	No difference	Medication home delivery service	1	1	1	1	1	3	3	5
2022/10/30 8:28:01 AM GMT+4	I agree	30 to 39 years old	Female	Postgraduate degree (Master or PhD)	No	Married	Yes	No	No	Monthly	Yes, Monthly		Yes	Yes					Yes		Yes								Yes	Supportive	No difference	The community pharmacy (on-site)	Medication home delivery service	Medication home delivery service	1	1	1	1	1	2	3	5
2022/10/30 8:41:47 PM GMT+4	I agree	18 to 29 years old	Female	Bachelor degree	Yes	Single	No	Yes	No	Every three months	No, I did not use this service previously																		Yes	Supportive	The community pharmacy (on-site)	The community pharmacy (on-site)	The community pharmacy (on-site)	The community pharmacy (on-site)	2	3	3	3	5	3	5	2
2022/10/31 11:39:09 AM GMT+4	I agree	40 to 49 years old	Male	Postgraduate degree (Master or PhD)	Yes	Married	Yes		Yes	Monthly	I rarely used this service		Yes	Yes				Yes	Yes		Yes								Yes	Supportive	The community pharmacy (on-site)	No difference	No difference	Medication home delivery service	1	2	2	1	3	3	3	4
2022/10/31 11:39:40 PM GMT+4	I agree	60 to 69 years old	Female	Diploma degree	No	Married	No	No	Yes	Monthly	No, I did not use this service previously																		No	Unsupportive	The community pharmacy (on-site)	The community pharmacy (on-site)	Medication home delivery service	Medication home delivery service	1	1	5	5	5	1	2	1
2022/10/31 3:42:10 PM GMT+4	I agree	30 to 39 years old	Female	Diploma degree	No	Married	No	No	No	Monthly	I rarely used this service			Yes				Yes	Yes		Yes								Yes	Supportive	The community pharmacy (on-site)	The community pharmacy (on-site)	The community pharmacy (on-site)	The community pharmacy (on-site)	1	1	1	1	3	3	3	3
2022/10/31 3:55:10 PM GMT+4	I agree	18 to 29 years old	Female	Primary - High (secondary) school	Yes	Single	No	No	Yes	Monthly	I rarely used this service		Yes							Yes	Yes								I do not know	Neutral	The community pharmacy (on-site)	The community pharmacy (on-site)	Medication home delivery service	Medication home delivery service	1	1	1	1	3	3	2	3
2022/10/31 3:59:29 PM GMT+4	I agree	18 to 29 years old	Female	Primary - High (secondary) school	Yes	Married	No	Yes	No	Every three months	I rarely used this service		Yes					Yes		Yes			Yes	Yes					Yes	Neutral	The community pharmacy (on-site)	The community pharmacy (on-site)	Medication home delivery service	Medication home delivery service	1	1	1	1	3	4	4	4
2022/10/31 6:53:35 PM GMT+4	I agree	50 to 59 years old	Male	Primary - High (secondary) school	No	Married	Yes	No	No	Every three months	No, I did not use this service previously																		Yes	Supportive	The community pharmacy (on-site)	The community pharmacy (on-site)	Medication home delivery service	The community pharmacy (on-site)	1	1	1	1	1	1	5	5
2022/10/31 7:52:10 AM GMT+4	I agree	30 to 39 years old	Female	Bachelor degree	No	Married	Yes	Yes	No	Weekly	Yes, Weekly		Yes				Yes	Yes	Yes	Yes	Yes								Yes	Supportive	The community pharmacy (on-site)	No difference	No difference	No difference	2	1	1	1	2	4	3	3
2022/10/31 7:52:10 AM GMT+4	I agree	30 to 39 years old	Female	Bachelor degree	No	Married	Yes	Yes	No	Weekly	Yes, Weekly		Yes				Yes	Yes	Yes	Yes	Yes								Yes	Supportive	The community pharmacy (on-site)	No difference	No difference	No difference	2	1	1	1	2	4	3	3
2022/10/31 7:59:58 PM GMT+4	I agree	18 to 29 years old	Male	Bachelor degree	No	Married	No	No	No	I rarely visit the pharmacy	No, I did not use this service previously																		Yes	Supportive	Medication home delivery service	Medication home delivery service	Medication home delivery service	Medication home delivery service	1	1	1	1	5	2	2	1
2022/11/01 8:20:30 AM GMT+4	I agree	40 to 49 years old	Female	Bachelor degree	No	Married	Yes	No	Yes	Weekly	Yes, Weekly		Yes				Yes	Yes	Yes	Yes			Yes	Yes					Yes	Supportive	The community pharmacy (on-site)	The community pharmacy (on-site)	Medication home delivery service	Medication home delivery service	1	1	1	1	3	4	3	4
2022/11/02 10:25:07 PM GMT+4	I agree	18 to 29 years old	Female	Primary - High (secondary) school	Yes	Single	No	No	No	Monthly	Yes, Every three months		Yes			Yes	Yes			Yes	Yes								Yes	Supportive	The community pharmacy (on-site)	The community pharmacy (on-site)	Medication home delivery service	Medication home delivery service	1	1	2	2	3	3	3	4
2022/11/02 10:29:35 PM GMT+4	I agree	18 to 29 years old	Female	Primary - High (secondary) school	Yes	Single	Yes	Yes	No	I rarely visit the pharmacy	I rarely used this service		Yes		Yes	Yes			Yes	Yes	Yes								I do not know	Neutral	The community pharmacy (on-site)	The community pharmacy (on-site)	Medication home delivery service	The community pharmacy (on-site)	2	1	1	1	3	3	2	2
2022/11/02 4:31:29 PM GMT+4	I agree	50 to 59 years old	Male	Primary - High (secondary) school	No	Married	Yes	No	No	Monthly	No, I did not use this service previously																		Yes	Neutral	The community pharmacy (on-site)	The community pharmacy (on-site)	No difference	Medication home delivery service	1	3	1	1	2	1	5	3
2022/11/02 4:31:29 PM GMT+4	I agree	50 to 59 years old	Male	Primary - High (secondary) school	No	Married	Yes	No	No	Monthly	No, I did not use this service previously																		Yes	Neutral	The community pharmacy (on-site)	The community pharmacy (on-site)	No difference	Medication home delivery service	1	3	1	1	2	1	5	3
2022/11/02 4:33:05 PM GMT+4	I agree	50 to 59 years old	Female	Primary - High (secondary) school	No	Married	Yes	No	No	Monthly	I rarely used this service		Yes	Yes		Yes		Yes	Yes		Yes								Yes	Neutral	The community pharmacy (on-site)	No difference	No difference	Medication home delivery service	1	3	1	1	1	1	1	1
2022/11/02 4:41:26 PM GMT+4	I agree	40 to 49 years old	Female	Primary - High (secondary) school	Yes	Married	Yes	No	Yes	Weekly	I rarely used this service			Yes				Yes			Yes								Yes	Neutral	The community pharmacy (on-site)	The community pharmacy (on-site)	The community pharmacy (on-site)	The community pharmacy (on-site)	3	3	3	3	2	2	2	1
2022/11/02 4:42:30 PM GMT+4	I agree	30 to 39 years old	Female	Primary - High (secondary) school	No	Married	Yes	Yes	Yes	Monthly	I rarely used this service			Yes			Yes	Yes			Yes								Yes	Neutral	Medication home delivery service	Medication home delivery service	Medication home delivery service	Medication home delivery service	2	4	4	3	4	3	1	1
2022/11/02 4:46:56 PM GMT+4	I agree	18 to 29 years old	Female	Bachelor degree	Yes	Single	No	No	No	Monthly	I rarely used this service			Yes				Yes			Yes								Yes	Neutral	The community pharmacy (on-site)	The community pharmacy (on-site)	The community pharmacy (on-site)	The community pharmacy (on-site)	2	2	2	2	1	1	1	1
2022/11/02 4:50:27 PM GMT+4	I agree	18 to 29 years old	Female	Primary - High (secondary) school	Yes	Single	Yes	No	Yes	Every three months	I rarely used this service		Yes				Yes			Yes			Yes					Yes	Yes	Neutral	The community pharmacy (on-site)	The community pharmacy (on-site)	Medication home delivery service	Medication home delivery service	1	2	1	1	1	2	1	3
2022/11/02 5:18:17 PM GMT+4	I agree	40 to 49 years old	Female	Primary - High (secondary) school	Yes	Married	Yes	Yes	No	Weekly	Yes, Monthly			Yes				Yes			Yes								Yes	Neutral	No difference	The community pharmacy (on-site)	The community pharmacy (on-site)	The community pharmacy (on-site)	3	5	2	2	2	1	1	1
2022/11/02 5:18:38 PM GMT+4	I agree	30 to 39 years old	Female	Diploma degree	Yes	Married	Yes	No	No	Every three months	Yes, Weekly			Yes				Yes			Yes								Yes	Supportive	The community pharmacy (on-site)	The community pharmacy (on-site)	No difference	Medication home delivery service	5	3	4	5	3	3	3	3
2022/11/02 5:22:20 PM GMT+4	I agree	18 to 29 years old	Male	Diploma degree	Yes	Single	Yes	No	Yes	Weekly	Yes, Weekly		Yes				Yes	Yes	Yes		Yes								Yes	Supportive	The community pharmacy (on-site)	No difference	Medication home delivery service	Medication home delivery service	1	1	1	1	2	3	3	3
2022/11/02 5:26:44 PM GMT+4	I agree	18 to 29 years old	Male	Diploma degree	Yes	Single	Yes	No	Yes	Weekly	Yes, Weekly				Yes			Yes						Yes					Yes	Supportive	The community pharmacy (on-site)	No difference	Medication home delivery service	Medication home delivery service	1	1	1	1	2	3	4	4
2022/11/02 6:01:52 PM GMT+4	I agree	50 to 59 years old	Female	Postgraduate degree (Master or PhD)	Yes	Married	Yes	No	Yes	Monthly	Yes, Every three months		Yes		Yes	Yes	Yes		Yes		Yes								Yes	Supportive	No difference	No difference	No difference	Medication home delivery service	1	1	1	1	3	2	5	5
2022/11/02 6:06:08 PM GMT+4	I agree	18 to 29 years old	Female	Postgraduate degree (Master or PhD)	Yes	Single	Yes	No	No	I rarely visit the pharmacy	I rarely used this service		Yes	Yes	Yes		Yes	Yes					Yes		Yes				Yes	Supportive	No difference	The community pharmacy (on-site)	No difference	Medication home delivery service	1	2	2	2	4	2	2	3
2022/11/02 6:16:13 PM GMT+4	I agree	18 to 29 years old	Female	Primary - High (secondary) school	Yes	Single	Yes	No	Yes	Monthly	Yes, Weekly		Yes	Yes	Yes	Yes	Yes	Yes			Yes								Yes	Supportive	Medication home delivery service	Medication home delivery service	Medication home delivery service	Medication home delivery service	1	1	1	4	5	1	5	5
2022/11/02 6:21:43 PM GMT+4	I agree	50 to 59 years old	Female	Diploma degree	No	Married	No	No	No	Every three months	Yes, Every three months						Yes	Yes			Yes								I do not know	Supportive	The community pharmacy (on-site)	The community pharmacy (on-site)	The community pharmacy (on-site)	The community pharmacy (on-site)	1	1	1	1	1	1	2	1
2022/11/02 6:23:44 PM GMT+4	I agree	18 to 29 years old	Female	Bachelor degree	Yes	Single	Yes	No	No	Weekly	Yes, Weekly		Yes			Yes	Yes	Yes	Yes	Yes				Yes					Yes	Supportive	No difference	No difference	No difference	No difference	1	1	1	1	3	3	1	4
2022/11/02 7:15:46 PM GMT+4	I agree	18 to 29 years old	Female	Primary - High (secondary) school	Yes	Single	Yes	No	No	Monthly	No, I did not use this service previously																		I do not know	Neutral	The community pharmacy (on-site)	The community pharmacy (on-site)	The community pharmacy (on-site)	The community pharmacy (on-site)	1	1	2	2	4	1	1	1
2022/11/02 7:25:44 PM GMT+4	I agree	18 to 29 years old	Female	Primary - High (secondary) school	Yes	Single	Yes	No	Yes	Every three months	Yes, Every three months		Yes	Yes					Yes	Yes	Yes								Yes	Supportive	The community pharmacy (on-site)	No difference	No difference	Medication home delivery service	1	1	1	1	3	3	3	3
2022/11/02 7:28:34 PM GMT+4	I agree	18 to 29 years old	Female	Primary - High (secondary) school	Yes	Single	Yes	Yes	No	I rarely visit the pharmacy	I rarely used this service			Yes	Yes	Yes	Yes			Yes	Yes								Yes	Supportive	The community pharmacy (on-site)	The community pharmacy (on-site)	The community pharmacy (on-site)	The community pharmacy (on-site)	1	1	1	1	1	1	1	1
2022/11/02 7:35:39 PM GMT+4	I agree	18 to 29 years old	Female	Bachelor degree	Yes	Single	Yes	No	No	Every three months	No, I did not use this service previously																		Yes	Supportive	Medication home delivery service	The community pharmacy (on-site)	Medication home delivery service	The community pharmacy (on-site)	2	1	1	1	2	1	2	1
2022/11/02 7:36:19 PM GMT+4	I agree	18 to 29 years old	Female	Bachelor degree	Yes	Single	Yes	Yes	No	I rarely visit the pharmacy	I rarely used this service			Yes						Yes	Yes								Yes	Neutral	The community pharmacy (on-site)	The community pharmacy (on-site)	The community pharmacy (on-site)	The community pharmacy (on-site)	1	1	1	1	1	1	1	1
2022/11/02 7:41:50 PM GMT+4	I agree	18 to 29 years old	Female	Primary - High (secondary) school	Yes	Single	No	No	No	Monthly	I rarely used this service		Yes		Yes			Yes	Yes				Yes						Yes	Supportive	Medication home delivery service	The community pharmacy (on-site)	Medication home delivery service	Medication home delivery service	4	4	2	4	3	3	3	3
2022/11/02 8:30:58 PM GMT+4	I agree	18 to 29 years old	Female	Bachelor degree	No	Single	No	No	No	I rarely visit the pharmacy	I rarely used this service		Yes			Yes	Yes	Yes		Yes				Yes					Yes	Neutral	The community pharmacy (on-site)	The community pharmacy (on-site)	Medication home delivery service	Medication home delivery service	2	2	2	2	3	3	3	3
2022/11/02 8:48:26 PM GMT+4	I agree	18 to 29 years old	Female	Primary - High (secondary) school	Yes	Single	No	No	No	Every three months	Yes, Every three months		Yes	Yes	Yes	Yes	Yes		Yes					Yes					Yes	Supportive	No difference	No difference	No difference	No difference	1	1	1	3	2	2	2	2
2022/11/02 9:18:27 PM GMT+4	I agree	18 to 29 years old	Female	Bachelor degree	Yes	Single	No	No	No	Monthly	Yes, Every three months			Yes		Yes	Yes	Yes	Yes		Yes								I do not know	Supportive	Medication home delivery service	Medication home delivery service	Medication home delivery service	Medication home delivery service	2	4	1	1	1	2	3	3
2022/11/02 9:23:02 PM GMT+4	I agree	18 to 29 years old	Female	Bachelor degree	Yes	Single	Yes	Yes	No	Monthly	I rarely used this service								Yes		Yes								Yes	Neutral	The community pharmacy (on-site)	The community pharmacy (on-site)	Medication home delivery service	Medication home delivery service	2	1	1	2	2	1	1	1
2022/11/03 1:03:03 PM GMT+4	I agree	40 to 49 years old	Female	Postgraduate degree (Master or PhD)	No	Single	No	No	No	Monthly	No, I did not use this service previously																		Yes	Supportive	The community pharmacy (on-site)	The community pharmacy (on-site)	The community pharmacy (on-site)	The community pharmacy (on-site)	2	1	3	2	2	2	1	1
2022/11/03 1:15:57 PM GMT+4	I agree	18 to 29 years old	Female	Primary - High (secondary) school	No	Single	No	No	No	I rarely visit the pharmacy	No, I did not use this service previously																		Yes	Supportive	No difference	No difference	Medication home delivery service	Medication home delivery service	1	1	1	1	3	2	3	3
2022/11/03 1:28:01 PM GMT+4	I agree	30 to 39 years old	Female	Diploma degree	No	Married	Yes	No	No	Weekly	Yes, Weekly		Yes					Yes			Yes								Yes	Supportive	The community pharmacy (on-site)	The community pharmacy (on-site)	The community pharmacy (on-site)	The community pharmacy (on-site)	2	2	2	2	2	2	2	2
2022/11/03 1:31:04 PM GMT+4	I agree	18 to 29 years old	Female	Primary - High (secondary) school	Yes	Single	No	Yes	No	I rarely visit the pharmacy	No, I did not use this service previously																		Yes	Supportive	The community pharmacy (on-site)	The community pharmacy (on-site)	Medication home delivery service	Medication home delivery service	1	1	1	1	1	1	1	1
2022/11/03 1:49:06 PM GMT+4	I agree	18 to 29 years old	Female	Bachelor degree	No	Single	Yes	No	No	I rarely visit the pharmacy	No, I did not hear/know about this service																		Yes	Supportive	The community pharmacy (on-site)	The community pharmacy (on-site)	The community pharmacy (on-site)	Medication home delivery service	1	1	2	1	2	4	3	2
2022/11/03 1:52:35 PM GMT+4	I agree	50 to 59 years old	Female	Bachelor degree	No	Single	No	No	No	Every three months	No, I did not use this service previously																		I do not know	Supportive	The community pharmacy (on-site)	The community pharmacy (on-site)	Medication home delivery service	Medication home delivery service	1	1	1	1	2	3	2	3
2022/11/03 1:54:22 PM GMT+4	I agree	18 to 29 years old	Female	Primary - High (secondary) school	No	Single	No	No	No	I rarely visit the pharmacy	Yes, Every three months		Yes				Yes			Yes	Yes								Yes	Supportive	The community pharmacy (on-site)	The community pharmacy (on-site)	The community pharmacy (on-site)	The community pharmacy (on-site)	5	5	5	5	5	3	4	3
2022/11/03 1:58:50 PM GMT+4	I agree	18 to 29 years old	Female	Bachelor degree	No	Single	No	Yes	No	I rarely visit the pharmacy	No, I did not hear/know about this service																		Yes	Supportive	The community pharmacy (on-site)	The community pharmacy (on-site)	Medication home delivery service	Medication home delivery service	1	1	1	1	3	3	2	3
2022/11/03 1:59:37 PM GMT+4	I agree	18 to 29 years old	Female	Bachelor degree	Yes	Single	Yes	No	No	Monthly	Yes, Weekly		Yes		Yes			Yes	Yes			Yes	Yes				Yes	Yes	Yes	Supportive	Medication home delivery service	The community pharmacy (on-site)	Medication home delivery service	The community pharmacy (on-site)	1	3	1	1	2	1	1	3
2022/11/03 10:21:40 PM GMT+4	I agree	30 to 39 years old	Female	Bachelor degree	No	Married	Yes	No	No	Monthly	No, I did not use this service previously																		Yes	Supportive	Medication home delivery service	Medication home delivery service	Medication home delivery service	Medication home delivery service	1	1	1	1	1	1	1	1
2022/11/03 12:32:57 PM GMT+4	I agree	40 to 49 years old	Female	Bachelor degree	No	Married	Yes	No	Yes	Every three months	No, I did not use this service previously																		I do not know	Supportive	No difference	No difference	No difference	No difference	1	1	2	1	3	3	3	5
2022/11/03 2:07:03 PM GMT+4	I agree	18 to 29 years old	Female	Primary - High (secondary) school	Yes	Single	Yes	No	No	Every three months	No, I did not use this service previously																		Yes	Supportive	The community pharmacy (on-site)	The community pharmacy (on-site)	Medication home delivery service	Medication home delivery service	1	1	1	1	2	3	2	2
2022/11/03 2:07:52 PM GMT+4	I agree	18 to 29 years old	Female	Bachelor degree	No	Single	No	No	No	I rarely visit the pharmacy	I rarely used this service		Yes	Yes	Yes	Yes	Yes			Yes	Yes								Yes	Neutral	No difference	No difference	No difference	No difference	3	4	5	4	4	3	3	3
2022/11/03 2:10:41 PM GMT+4	I agree	18 to 29 years old	Female	Primary - High (secondary) school	No	Single	No	No	No	Monthly	No, I did not use this service previously																		Yes	Supportive	The community pharmacy (on-site)	The community pharmacy (on-site)	The community pharmacy (on-site)	The community pharmacy (on-site)	1	1	1	1	1	1	1	1
2022/11/03 2:12:55 PM GMT+4	I agree	18 to 29 years old	Female	Bachelor degree	No	Single	Yes	No	No	I rarely visit the pharmacy	No, I did not use this service previously																		Yes	Neutral	Medication home delivery service	No difference	No difference	Medication home delivery service	2	1	1	3	3	1	2	3
2022/11/03 2:13:42 PM GMT+4	I agree	18 to 29 years old	Female	Bachelor degree	Yes	Single	Yes	No	No	Monthly	Yes, Every three months		Yes	Yes	Yes	Yes	Yes	Yes	Yes	Yes	Yes								Yes	Supportive	The community pharmacy (on-site)	No difference	Medication home delivery service	Medication home delivery service	1	1	1	1	1	3	3	3
2022/11/03 2:14:47 PM GMT+4	I agree	18 to 29 years old	Female	Bachelor degree	Yes	Single	Yes	No	No	Every three months	No, I did not use this service previously																		I do not know	Supportive	The community pharmacy (on-site)	The community pharmacy (on-site)	No difference	No difference	2	2	2	2	3	1	1	2
2022/11/03 2:15:53 PM GMT+4	I agree	18 to 29 years old	Female	Primary - High (secondary) school	No	Single	No	No	No	I rarely visit the pharmacy	I rarely used this service					Yes				Yes	Yes								Yes	Supportive	The community pharmacy (on-site)	The community pharmacy (on-site)	No difference	Medication home delivery service	3	4	1	1	3	3	3	4
2022/11/03 2:15:58 PM GMT+4	I agree	18 to 29 years old	Female	Diploma degree	No	Single	Yes	No	No	I rarely visit the pharmacy	I rarely used this service		Yes			Yes				Yes	Yes								Yes	Supportive	The community pharmacy (on-site)	The community pharmacy (on-site)	Medication home delivery service	Medication home delivery service	5	5	5	5	3	1	1	1
2022/11/03 2:16:18 PM GMT+4	I agree	18 to 29 years old	Female	Primary - High (secondary) school	No	Single	Yes	No	Yes	Monthly	No, I did not use this service previously																		Yes	Supportive	Medication home delivery service	Medication home delivery service	Medication home delivery service	Medication home delivery service	1	2	1	1	3	2	4	5
2022/11/03 2:16:53 PM GMT+4	I agree	18 to 29 years old	Female	Bachelor degree	Yes	Single	Yes	No	No	Every three months	I rarely used this service		Yes							Yes					Yes				Yes	Supportive	Medication home delivery service	Medication home delivery service	Medication home delivery service	Medication home delivery service	1	1	1	1	1	3	3	3
2022/11/03 2:18:45 PM GMT+4	I agree	18 to 29 years old	Female	Primary - High (secondary) school	No	Single	No	No	No	Every three months	I rarely used this service					Yes			Yes		Yes								Yes	Supportive	Medication home delivery service	Medication home delivery service	Medication home delivery service	Medication home delivery service	3	1	1	1	4	2	2	2
2022/11/03 2:19:16 PM GMT+4	I agree	18 to 29 years old	Female	Primary - High (secondary) school	Yes	Single	No	No	No	Every three months	I rarely used this service		Yes		Yes	Yes	Yes			Yes	Yes								Yes	Supportive	The community pharmacy (on-site)	The community pharmacy (on-site)	Medication home delivery service	Medication home delivery service	4	5	5	5	4	4	2	2
2022/11/03 2:19:34 PM GMT+4	I agree	18 to 29 years old	Female	Primary - High (secondary) school	Yes	Single	Yes	No	No	I rarely visit the pharmacy	I rarely used this service						Yes			Yes	Yes								Yes	Supportive	No difference	No difference	No difference	No difference	3	3	3	3	3	3	3	3
2022/11/03 2:19:52 PM GMT+4	I agree	18 to 29 years old	Female	Diploma degree	Yes	Single	Yes	Yes	Yes	Monthly	Yes, Monthly		Yes						Yes		Yes								Yes	Supportive	No difference	The community pharmacy (on-site)	No difference	No difference	3	5	5	5	1	3	3	5
2022/11/03 2:25:05 PM GMT+4	I agree	40 to 49 years old	Female	Primary - High (secondary) school	No	Single	No	No	No	Monthly	I rarely used this service			Yes						Yes			Yes						Yes	Supportive	The community pharmacy (on-site)	The community pharmacy (on-site)	The community pharmacy (on-site)	The community pharmacy (on-site)	1	1	1	1	1	1	1	1
2022/11/03 2:25:06 PM GMT+4	I agree	18 to 29 years old	Female	Bachelor degree	No	Single	No	No	No	I rarely visit the pharmacy	I rarely used this service			Yes			Yes	Yes	Yes	Yes	Yes								Yes	Supportive	Medication home delivery service	The community pharmacy (on-site)	Medication home delivery service	Medication home delivery service	1	1	1	1	1	4	3	4
2022/11/03 2:29:16 PM GMT+4	I agree	18 to 29 years old	Female	Bachelor degree	No	Single	No	No	Yes	Weekly	Yes, Monthly			Yes				Yes	Yes					Yes					Yes	Supportive	The community pharmacy (on-site)	Medication home delivery service	No difference	No difference	1	1	1	1	1	3	3	1
2022/11/03 2:30:37 PM GMT+4	I agree	18 to 29 years old	Female	Primary - High (secondary) school	Yes	Single	No	No	No	Monthly	Yes, Monthly		Yes			Yes			Yes	Yes			Yes						Yes	Supportive	No difference	Medication home delivery service	Medication home delivery service	Medication home delivery service	5	5	5	5	2	3	5	3
2022/11/03 2:36:27 PM GMT+4	I agree	18 to 29 years old	Female	Primary - High (secondary) school	No	Single	Yes	No	No	Every three months	No, I did not use this service previously																		Yes	Supportive	Medication home delivery service	The community pharmacy (on-site)	Medication home delivery service	Medication home delivery service	1	1	1	1	2	2	3	3
2022/11/03 2:37:40 PM GMT+4	I agree	18 to 29 years old	Female	Bachelor degree	No	Single	No	Yes	No	Weekly	Yes, Weekly		Yes			Yes	Yes	Yes	Yes	Yes	Yes								I do not know	Supportive	The community pharmacy (on-site)	The community pharmacy (on-site)	The community pharmacy (on-site)	The community pharmacy (on-site)	1	1	2	1	2	2	2	2
2022/11/03 2:38:49 PM GMT+4	I agree	18 to 29 years old	Female	Primary - High (secondary) school	No	Single	No	Yes	No	Monthly	Yes, Every three months						Yes			Yes	Yes								Yes	Supportive	The community pharmacy (on-site)	The community pharmacy (on-site)	Medication home delivery service	Medication home delivery service	1	1	1	1	2	3	3	1
2022/11/03 2:38:56 PM GMT+4	I agree	30 to 39 years old	Male	Bachelor degree	Yes	Single	No	Yes	Yes	Monthly	No, I did not use this service previously																		Yes	Supportive	Medication home delivery service	Medication home delivery service	Medication home delivery service	Medication home delivery service	2	2	2	2	3	3	3	3
2022/11/03 2:39:15 PM GMT+4	I agree	18 to 29 years old	Female	Primary - High (secondary) school	No	Single	Yes	No	No	Every three months	No, I did not use this service previously																		Yes	Supportive	The community pharmacy (on-site)	The community pharmacy (on-site)	No difference	Medication home delivery service	1	1	1	1	2	3	4	3
2022/11/03 2:39:51 PM GMT+4	I agree	18 to 29 years old	Female	Primary - High (secondary) school	No	Single	No	No	No	I rarely visit the pharmacy	No, I did not hear/know about this service																		Yes	Supportive	No difference	No difference	Medication home delivery service	Medication home delivery service	1	1	1	1	3	3	3	3
2022/11/03 2:42:07 PM GMT+4	I agree	18 to 29 years old	Female	Primary - High (secondary) school	No	Single	Yes	No	No	I rarely visit the pharmacy	I rarely used this service		Yes			Yes				Yes			Yes						Yes	Supportive	The community pharmacy (on-site)	The community pharmacy (on-site)	No difference	No difference	5	1	2	1	3	3	3	3
2022/11/03 2:44:14 PM GMT+4	I agree	18 to 29 years old	Female	Primary - High (secondary) school	Yes	Single	Yes	No	No	Every three months	Yes, Monthly			Yes					Yes					Yes					Yes	Supportive	The community pharmacy (on-site)	The community pharmacy (on-site)	The community pharmacy (on-site)	The community pharmacy (on-site)	1	1	1	1	1	1	1	1
2022/11/03 2:44:50 PM GMT+4	I agree	18 to 29 years old	Female	Primary - High (secondary) school	No	Single	Yes	No	No	Every three months	Yes, Weekly		Yes		Yes		Yes	Yes	Yes				Yes						I do not know	Supportive	No difference	No difference	No difference	No difference	3	3	3	3	3	3	3	3
2022/11/03 2:45:23 PM GMT+4	I agree	18 to 29 years old	Female	Primary - High (secondary) school	No	Single	No	No	No	Monthly	Yes, Monthly			Yes					Yes		Yes								Yes	Supportive	The community pharmacy (on-site)	The community pharmacy (on-site)	The community pharmacy (on-site)	The community pharmacy (on-site)	5	1	1	1	1	5	5	5
2022/11/03 2:47:19 PM GMT+4	I agree	18 to 29 years old	Female	Diploma degree	Yes	Single	No	Yes	No	Monthly	I rarely used this service		Yes	Yes	Yes	Yes	Yes			Yes		Yes	Yes	Yes	Yes				Yes	Supportive	The community pharmacy (on-site)	Medication home delivery service	Medication home delivery service	No difference	1	1	1	1	1	3	2	3
2022/11/03 2:50:27 PM GMT+4	I agree	18 to 29 years old	Female	Primary - High (secondary) school	No	Single	Yes	No	No	Every three months	Yes, Every three months		Yes			Yes				Yes			Yes						Yes	Supportive	The community pharmacy (on-site)	The community pharmacy (on-site)	Medication home delivery service	Medication home delivery service	2	2	2	2	2	3	3	3
2022/11/03 2:54:03 PM GMT+4	I agree	18 to 29 years old	Female	Bachelor degree	Yes	Single	No	No	No	I rarely visit the pharmacy	No, I did not use this service previously																		Yes	Neutral	Medication home delivery service	Medication home delivery service	Medication home delivery service	Medication home delivery service	1	1	1	1	5	5	1	5
2022/11/03 2:57:19 PM GMT+4	I agree	18 to 29 years old	Female	Primary - High (secondary) school	No	Single	No	No	No	I rarely visit the pharmacy	No, I did not use this service previously																		Yes	Supportive	The community pharmacy (on-site)	Medication home delivery service	Medication home delivery service	Medication home delivery service	2	1	1	2	2	2	2	3
2022/11/03 2:57:19 PM GMT+4	I agree	18 to 29 years old	Female	Primary - High (secondary) school	No	Single	Yes	No	No	Every three months	No, I did not use this service previously																		I do not know	Unsupportive	The community pharmacy (on-site)	No difference	Medication home delivery service	Medication home delivery service	5	1	3	2	3	4	3	3
2022/11/03 2:57:42 PM GMT+4	I agree	40 to 49 years old	Female	Postgraduate degree (Master or PhD)	No	Married	Yes	No	No	Monthly	I rarely used this service			Yes				Yes	Yes		Yes								Yes	Supportive	Medication home delivery service	Medication home delivery service	Medication home delivery service	Medication home delivery service	4	4	3	3	3	3	3	3
2022/11/03 3:01:00 PM GMT+4	I agree	18 to 29 years old	Female	Bachelor degree	Yes	Single	No	No	No	I rarely visit the pharmacy	Yes, Monthly		Yes		Yes	Yes	Yes	Yes	Yes	Yes			Yes	Yes					Yes	Supportive	The community pharmacy (on-site)	The community pharmacy (on-site)	Medication home delivery service	Medication home delivery service	1	1	1	1	3	2	2	3
2022/11/03 3:02:15 PM GMT+4	I agree	30 to 39 years old	Female	Diploma degree	No	Single	No	No	No	I rarely visit the pharmacy	I rarely used this service					Yes			Yes		Yes								Yes	Supportive	Medication home delivery service	The community pharmacy (on-site)	No difference	Medication home delivery service	1	1	1	1	2	5	4	1
2022/11/03 3:09:36 PM GMT+4	I agree	18 to 29 years old	Female	Diploma degree	No	Single	No	No	No	I rarely visit the pharmacy	I rarely used this service					Yes				Yes						Yes			Yes	Supportive	The community pharmacy (on-site)	Medication home delivery service	No difference	Medication home delivery service	1	1	1	5	5	1	1	1
2022/11/03 3:21:43 PM GMT+4	I agree	30 to 39 years old	Female	Primary - High (secondary) school	No	Married	No	Yes	No	Weekly	I rarely used this service					Yes	Yes	Yes			Yes								I do not know	Supportive	No difference	The community pharmacy (on-site)	The community pharmacy (on-site)	The community pharmacy (on-site)	1	1	1	1	5	5	5	1
2022/11/03 3:32:11 PM GMT+4	I agree	18 to 29 years old	Female	Primary - High (secondary) school	No	Single	Yes	No	No	I rarely visit the pharmacy	I rarely used this service				Yes		Yes	Yes		Yes				Yes					Yes	Supportive	The community pharmacy (on-site)	The community pharmacy (on-site)	Medication home delivery service	Medication home delivery service	1	1	1	2	3	3	2	1
2022/11/03 3:45:29 PM GMT+4	I agree	18 to 29 years old	Female	Primary - High (secondary) school	Yes	Single	Yes	No	No	I rarely visit the pharmacy	No, I did not use this service previously																		Yes	Neutral	The community pharmacy (on-site)	The community pharmacy (on-site)	The community pharmacy (on-site)	No difference	1	1	1	1	3	1	1	3
2022/11/03 3:54:29 PM GMT+4	I agree	40 to 49 years old	Female	Primary - High (secondary) school	No	Married	Yes	No	Yes	Every three months	No, I did not use this service previously																		I do not know	Supportive	No difference	The community pharmacy (on-site)	Medication home delivery service	Medication home delivery service	1	1	1	1	3	2	2	3
2022/11/03 4:00:34 PM GMT+4	I agree	40 to 49 years old	Female	Bachelor degree	No	Married	No	No	No	Weekly	I rarely used this service		Yes				Yes		Yes		Yes								Yes	Supportive	No difference	No difference	Medication home delivery service	The community pharmacy (on-site)	3	1	1	1	3	3	3	4
2022/11/03 5:17:05 PM GMT+4	I agree	30 to 39 years old	Female	Bachelor degree	No	Single	No	Yes	No	Monthly	No, I did not use this service previously																		I do not know	Neutral	The community pharmacy (on-site)	The community pharmacy (on-site)	The community pharmacy (on-site)	The community pharmacy (on-site)	3	1	1	1	5	5	3	1
2022/11/03 8:06:53 AM GMT+4	I agree	18 to 29 years old	Female	Primary - High (secondary) school	Yes	Single	Yes	No	Yes	I rarely visit the pharmacy	I rarely used this service					Yes				Yes	Yes								Yes	Supportive	Medication home delivery service	The community pharmacy (on-site)	Medication home delivery service	Medication home delivery service	1	1	1	1	3	3	2	2
2022/11/03 8:07:20 AM GMT+4	I agree	18 to 29 years old	Female	Postgraduate degree (Master or PhD)	No	Single	Yes	No	No	Every three months	I rarely used this service		Yes							Yes	Yes								Yes	Supportive	The community pharmacy (on-site)	The community pharmacy (on-site)	No difference	Medication home delivery service	2	2	1	1	1	3	3	3
2022/11/03 8:47:04 PM GMT+4	I agree	18 to 29 years old	Female	Bachelor degree	Yes	Single	Yes	No	No	Weekly	Yes, Monthly		Yes	Yes	Yes	Yes	Yes	Yes	Yes	Yes			Yes						Yes	Supportive	The community pharmacy (on-site)	No difference	No difference	No difference	1	1	2	2	5	5	1	4
2022/11/03 9:13:59 PM GMT+4	I agree	18 to 29 years old	Male	Non-formal education	Yes	Single	No	Yes	Yes	Monthly	Yes, Weekly			Yes					Yes					Yes					Yes	Neutral	The community pharmacy (on-site)	Medication home delivery service	No difference	The community pharmacy (on-site)	1	3	4	3	2	5	3	3
2022/11/03 9:24:22 PM GMT+4	I agree	30 to 39 years old	Male	Postgraduate degree (Master or PhD)	No	Married	Yes	No	No	Weekly	Yes, Weekly		Yes	Yes	Yes	Yes	Yes	Yes		Yes			Yes						Yes	Supportive	The community pharmacy (on-site)	The community pharmacy (on-site)	The community pharmacy (on-site)	Medication home delivery service	1	1	1	2	2	3	3	3
2022/11/03 9:38:54 PM GMT+4	I agree	40 to 49 years old	Female	Diploma degree	Yes	Married	Yes	No	Yes	Monthly	No, I did not use this service previously																		I do not know	Supportive	Medication home delivery service	The community pharmacy (on-site)	Medication home delivery service	Medication home delivery service	3	4	4	4	4	2	2	2
2022/11/03 9:52:46 AM GMT+4	I agree	18 to 29 years old	Female	Bachelor degree	No	Married	No	No	No	Weekly	No, I did not use this service previously																		Yes	Supportive	Medication home delivery service	Medication home delivery service	Medication home delivery service	Medication home delivery service	1	1	1	1	3	3	3	3
2022/11/04 11:14:26 PM GMT+4	I agree	18 to 29 years old	Female	Bachelor degree	No	Single	No	No	No	Every three months	I rarely used this service						Yes	Yes			Yes								Yes	Supportive	The community pharmacy (on-site)	The community pharmacy (on-site)	Medication home delivery service	Medication home delivery service	1	1	1	1	3	4	4	3
2022/11/04 12:55:58 PM GMT+4	I agree	18 to 29 years old	Female	Bachelor degree	Yes	Single	Yes	No	No	Monthly	No, I did not use this service previously																		No	Neutral	The community pharmacy (on-site)	The community pharmacy (on-site)	The community pharmacy (on-site)	Medication home delivery service	2	3	2	3	4	2	2	2
2022/11/04 2:25:48 AM GMT+4	I agree	18 to 29 years old	Female	Bachelor degree	Yes	Single	No	No	No	I rarely visit the pharmacy	I rarely used this service		Yes	Yes	Yes	Yes	Yes			Yes			Yes	Yes					Yes	Supportive	The community pharmacy (on-site)	The community pharmacy (on-site)	Medication home delivery service	Medication home delivery service	1	1	1	2	2	3	1	1
2022/11/04 3:42:35 PM GMT+4	I agree	30 to 39 years old	Female	Bachelor degree	No	Single	Yes	No	No	Every three months	I rarely used this service		Yes							Yes				Yes					I do not know	Neutral	The community pharmacy (on-site)	The community pharmacy (on-site)	The community pharmacy (on-site)	The community pharmacy (on-site)	1	1	1	1	3	3	3	3
2022/11/04 4:58:37 PM GMT+4	I agree	50 to 59 years old	Female	Diploma degree	No	Married	Yes	No	Yes	Monthly	Yes, Monthly		Yes					Yes						Yes	Yes				I do not know	Neutral	The community pharmacy (on-site)	The community pharmacy (on-site)	No difference	Medication home delivery service	1	1	2	2	3	2	2	2
2022/11/04 5:00:37 PM GMT+4	I agree	40 to 49 years old	Female	Bachelor degree	No	Married	Yes	No	No	Monthly	Yes, Monthly		Yes			Yes	Yes	Yes	Yes					Yes					I do not know	Neutral	The community pharmacy (on-site)	The community pharmacy (on-site)	No difference	Medication home delivery service	1	1	1	3	3	4	3	3
2022/11/04 5:12:42 PM GMT+4	I agree	50 to 59 years old	Female	Diploma degree	No	Married	Yes	No	Yes	Weekly	Yes, Weekly		Yes			Yes	Yes	Yes	Yes	Yes			Yes	Yes	Yes	Yes	Yes		No	Neutral	The community pharmacy (on-site)	The community pharmacy (on-site)	No difference	Medication home delivery service	1	1	2	3	2	2	2	2
2022/11/04 5:17:56 PM GMT+4	I agree	60 to 69 years old	Female	Primary - High (secondary) school	No	Married	No	Yes	Yes	Weekly	I rarely used this service		Yes					Yes					Yes	Yes					I do not know	Neutral	The community pharmacy (on-site)	The community pharmacy (on-site)	The community pharmacy (on-site)	Medication home delivery service	2	2	2	4	1	1	1	1
2022/11/04 5:17:56 PM GMT+4	I agree	60 to 69 years old	Female	Primary - High (secondary) school	No	Married	No	Yes	Yes	Weekly	I rarely used this service		Yes					Yes					Yes	Yes					I do not know	Neutral	The community pharmacy (on-site)	The community pharmacy (on-site)	The community pharmacy (on-site)	Medication home delivery service	2	2	2	4	1	1	1	1
2022/11/04 5:19:53 PM GMT+4	I agree	50 to 59 years old	Male	Postgraduate degree (Master or PhD)	No	Married	Yes	Yes	Yes	Weekly	Yes, Every three months		Yes				Yes	Yes	Yes				Yes	Yes	Yes		Yes		I do not know	Neutral	The community pharmacy (on-site)	The community pharmacy (on-site)	The community pharmacy (on-site)	Medication home delivery service	1	1	1	4	2	2	2	2
2022/11/04 5:28:06 PM GMT+4	I agree	30 to 39 years old	Female	Bachelor degree	No	Married	Yes	No	No	Monthly	Yes, Monthly		Yes				Yes	Yes	Yes	Yes		Yes	Yes	Yes	Yes	Yes	Yes		No	Neutral	The community pharmacy (on-site)	The community pharmacy (on-site)	The community pharmacy (on-site)	Medication home delivery service	2	2	2	4	2	2	1	1
2022/11/04 8:54:45 PM GMT+4	I agree	40 to 49 years old	Female	Bachelor degree	No	Married	Yes	No	Yes	Weekly	Yes, Monthly		Yes		Yes	Yes	Yes	Yes	Yes	Yes		Yes	Yes	Yes		Yes			I do not know	Neutral	No difference	No difference	No difference	Medication home delivery service	1	1	1	2	3	2	2	3
2022/11/04 8:56:50 PM GMT+4	I agree	50 to 59 years old	Female	Bachelor degree	No	Married	Yes	No	Yes	Weekly	Yes, Every three months		Yes					Yes	Yes	Yes			Yes	Yes	Yes	Yes	Yes		No	Neutral	The community pharmacy (on-site)	The community pharmacy (on-site)	The community pharmacy (on-site)	Medication home delivery service	2	2	2	2	3	2	2	2
2022/11/04 8:58:30 PM GMT+4	I agree	60 to 69 years old	Female	Primary - High (secondary) school	No	Married	No	Yes	Yes	Weekly	No, I did not use this service previously																		No	Neutral	The community pharmacy (on-site)	The community pharmacy (on-site)	The community pharmacy (on-site)	Medication home delivery service	2	3	3	3	1	1	1	1
2022/11/04 9:55:26 PM GMT+4	I agree	30 to 39 years old	Male	Bachelor degree	No	Married	Yes	No	No	Weekly	I rarely used this service								Yes	Yes				Yes					Yes	Supportive	The community pharmacy (on-site)	Medication home delivery service	Medication home delivery service	Medication home delivery service	1	1	1	1	1	4	3	3
2022/11/05 1:17:47 PM GMT+4	I agree	18 to 29 years old	Female	Bachelor degree	Yes	Married	No	Yes	No	I rarely visit the pharmacy	No, I did not hear/know about this service																		I do not know	Neutral	The community pharmacy (on-site)	No difference	Medication home delivery service	Medication home delivery service	3	2	2	2	3	3	3	3
2022/11/05 12:33:20 PM GMT+4	I agree	30 to 39 years old	Female	Bachelor degree	No	Married	Yes	Yes	No	Monthly	No, I did not hear/know about this service																		Yes	Supportive	Medication home delivery service	The community pharmacy (on-site)	The community pharmacy (on-site)	The community pharmacy (on-site)	3	2	2	2	2	2	2	2
2022/11/05 12:37:40 PM GMT+4	I agree	18 to 29 years old	Female	Bachelor degree	No	Married	Yes	No	No	I rarely visit the pharmacy	No, I did not use this service previously																		Yes	Supportive	Medication home delivery service	Medication home delivery service	Medication home delivery service	Medication home delivery service	1	1	2	2	2	3	1	1
2022/11/05 12:40:22 PM GMT+4	I agree	18 to 29 years old	Male	Postgraduate degree (Master or PhD)	No	Single	No	No	No	I rarely visit the pharmacy	No, I did not use this service previously																		Yes	Supportive	Medication home delivery service	Medication home delivery service	Medication home delivery service	Medication home delivery service	1	1	2	2	3	4	4	3
2022/11/05 5:14:06 PM GMT+4	I agree	50 to 59 years old	Male	Primary - High (secondary) school	No	Married	Yes	No	No	Weekly	Yes, Weekly		Yes	Yes	Yes	Yes		Yes	Yes				Yes					Yes	Yes	Supportive	The community pharmacy (on-site)	The community pharmacy (on-site)	Medication home delivery service	Medication home delivery service	1	1	1	1	3	5	5	5
2022/11/05 5:15:25 PM GMT+4	I agree	50 to 59 years old	Male	Primary - High (secondary) school	No	Married	Yes	Yes	No	Monthly	Yes, Monthly		Yes	Yes	Yes	Yes			Yes	Yes			Yes			Yes			Yes	Supportive	The community pharmacy (on-site)	The community pharmacy (on-site)	Medication home delivery service	Medication home delivery service	1	1	1	1	4	5	5	5
2022/11/05 5:17:02 PM GMT+4	I agree	60 to 69 years old	Male	Non-formal education	No	Married	Yes	No	Yes	Monthly	Yes, Monthly		Yes		Yes	Yes		Yes	Yes		Yes								Yes	Supportive	The community pharmacy (on-site)	No difference	No difference	Medication home delivery service	1	1	1	1	1	5	5	5
2022/11/05 5:18:56 PM GMT+4	I agree	40 to 49 years old	Male	Primary - High (secondary) school	No	Married	Yes	Yes	No	Monthly	I rarely used this service		Yes		Yes			Yes	Yes							Yes			Yes	Supportive	Medication home delivery service	Medication home delivery service	The community pharmacy (on-site)	The community pharmacy (on-site)	1	1	1	1	1	5	5	5
2022/11/05 5:25:26 PM GMT+4	I agree	50 to 59 years old	Male	Primary - High (secondary) school	No	Married	No	No	No	Monthly	Yes, Weekly		Yes	Yes	Yes	Yes	Yes	Yes		Yes	Yes								Yes	Supportive	The community pharmacy (on-site)	The community pharmacy (on-site)	Medication home delivery service	Medication home delivery service	1	1	1	1	1	1	5	5
2022/11/06 11:18:19 PM GMT+4	I agree	18 to 29 years old	Female	Primary - High (secondary) school	No	Single	No	No	No	Monthly	I rarely used this service		Yes			Yes	Yes	Yes		Yes	Yes								Yes	Supportive	No difference	No difference	No difference	No difference	1	1	1	1	5	3	3	3
2022/11/06 8:41:19 PM GMT+4	I agree	18 to 29 years old	Female	Primary - High (secondary) school	Yes	Single	No	No	No	Every three months	I rarely used this service				Yes	Yes			Yes					Yes		Yes			Yes	Supportive	No difference	No difference	The community pharmacy (on-site)	No difference	1	1	1	1	4	3	4	4
2022/11/06 9:04:31 PM GMT+4	I agree	18 to 29 years old	Female	Bachelor degree	Yes	Single	No	No	No	Monthly	Yes, Every three months		Yes	Yes		Yes			Yes				Yes						I do not know	Neutral	The community pharmacy (on-site)	The community pharmacy (on-site)	The community pharmacy (on-site)	Medication home delivery service	2	1	1	2	2	2	2	3
2022/11/06 9:06:10 PM GMT+4	I agree	18 to 29 years old	Female	Bachelor degree	Yes	Single	No	No	No	I rarely visit the pharmacy	I rarely used this service					Yes				Yes	Yes								Yes	Supportive	The community pharmacy (on-site)	The community pharmacy (on-site)	No difference	Medication home delivery service	2	1	1	1	4	4	5	4
2022/11/06 9:13:01 PM GMT+4	I agree	18 to 29 years old	Female	Primary - High (secondary) school	Yes	Single	Yes	No	No	Monthly	I rarely used this service					Yes	Yes		Yes	Yes			Yes	Yes					I do not know	Neutral	The community pharmacy (on-site)	The community pharmacy (on-site)	Medication home delivery service	Medication home delivery service	1	1	1	3	1	1	1	1
2022/11/06 9:41:26 PM GMT+4	I agree	18 to 29 years old	Female	Primary - High (secondary) school	Yes	Single	No	No	No	Monthly	Yes, Every three months		Yes			Yes	Yes			Yes	Yes								Yes	Supportive	The community pharmacy (on-site)	Medication home delivery service	Medication home delivery service	Medication home delivery service	3	1	1	1	4	1	2	2
2022/11/07 12:57:58 AM GMT+4	I agree	18 to 29 years old	Female	Primary - High (secondary) school	Yes	Single	No	No	No	Monthly	Yes, Monthly		Yes		Yes	Yes	Yes		Yes	Yes	Yes								Yes	Supportive	No difference	The community pharmacy (on-site)	Medication home delivery service	Medication home delivery service	1	1	1	1	3	4	4	4
2022/11/07 8:35:55 PM GMT+4	I agree	18 to 29 years old	Female	Bachelor degree	No	Single	Yes	No	No	I rarely visit the pharmacy	No, I did not use this service previously																		Yes	Supportive	The community pharmacy (on-site)	Medication home delivery service	Medication home delivery service	No difference	1	3	1	1	1	1	1	1
2022/11/07 9:18:20 PM GMT+4	I agree	18 to 29 years old	Male	Bachelor degree	Yes	Single	No	No	No	Monthly	Yes, Monthly		Yes	Yes	Yes	Yes	Yes	Yes						Yes	Yes				Yes	Neutral	The community pharmacy (on-site)	The community pharmacy (on-site)	No difference	Medication home delivery service	1	1	3	3	1	2	1	2
2022/11/07 9:43:28 PM GMT+4	I agree	18 to 29 years old	Female	Primary - High (secondary) school	Yes	Single	Yes	Yes	No	Monthly	I rarely used this service		Yes		Yes			Yes			Yes								Yes	Supportive	No difference	The community pharmacy (on-site)	Medication home delivery service	The community pharmacy (on-site)	2	1	1	1	2	1	1	1
2022/11/08 10:10:52 PM GMT+4	I agree	18 to 29 years old	Female	Bachelor degree	Yes	Single	No	No	No	I rarely visit the pharmacy	I rarely used this service						Yes	Yes	Yes	Yes	Yes								Yes	Neutral	The community pharmacy (on-site)	The community pharmacy (on-site)	The community pharmacy (on-site)	The community pharmacy (on-site)	4	4	2	3	5	3	2	2
2022/11/08 6:49:19 PM GMT+4	I agree	18 to 29 years old	Male	Bachelor degree	Yes	Single	Yes	No	No	I rarely visit the pharmacy	No, I did not use this service previously																		I do not know	Neutral	The community pharmacy (on-site)	The community pharmacy (on-site)	Medication home delivery service	Medication home delivery service	1	1	1	2	1	4	3	2
2022/11/08 6:57:09 PM GMT+4	I agree	18 to 29 years old	Male	Primary - High (secondary) school	Yes	Single	No	Yes	No	Every three months	I rarely used this service					Yes	Yes		Yes							Yes			Yes	Supportive	Medication home delivery service	Medication home delivery service	Medication home delivery service	Medication home delivery service	1	1	1	1	1	1	1	1
2022/11/08 6:59:33 PM GMT+4	I agree	18 to 29 years old	Female	Bachelor degree	Yes	Single	Yes	No	No	Every three months	Yes, Every three months		Yes	Yes	Yes	Yes	Yes		Yes		Yes								Yes	Neutral	The community pharmacy (on-site)	The community pharmacy (on-site)	Medication home delivery service	Medication home delivery service	1	2	3	3	1	2	1	3
2022/11/08 7:03:36 PM GMT+4	I agree	18 to 29 years old	Female	Bachelor degree	Yes	Single	Yes	No	Yes	Every three months	Yes, Monthly					Yes		Yes	Yes		Yes								Yes	Supportive	No difference	No difference	Medication home delivery service	No difference	1	1	1	1	3	3	5	1
2022/11/08 7:08:48 PM GMT+4	I agree	18 to 29 years old	Female	Bachelor degree	Yes	Single	Yes	No	Yes	I rarely visit the pharmacy	Yes, Every three months			Yes	Yes	Yes		Yes	Yes		Yes								Yes	Supportive	The community pharmacy (on-site)	The community pharmacy (on-site)	The community pharmacy (on-site)	The community pharmacy (on-site)	5	3	3	3	3	5	3	2
2022/11/08 7:18:31 PM GMT+4	I agree	18 to 29 years old	Female	Primary - High (secondary) school	Yes	Single	Yes	No	No	I rarely visit the pharmacy	No, I did not use this service previously																		I do not know	Neutral	No difference	No difference	No difference	No difference	3	3	3	3	3	3	3	3
2022/11/08 7:32:35 PM GMT+4	I agree	18 to 29 years old	Female	Primary - High (secondary) school	Yes	Single	Yes	No	No	Every three months	Yes, Every three months				Yes	Yes	Yes	Yes	Yes					Yes					I do not know	Neutral	The community pharmacy (on-site)	No difference	No difference	Medication home delivery service	3	1	1	1	2	2	3	1
2022/11/08 7:33:00 PM GMT+4	I agree	18 to 29 years old	Female	Bachelor degree	Yes	Single	No	No	No	Monthly	Yes, Monthly		Yes	Yes	Yes	Yes	Yes	Yes						Yes					Yes	Supportive	Medication home delivery service	Medication home delivery service	Medication home delivery service	Medication home delivery service	1	1	1	1	1	2	1	1
2022/11/08 9:02:47 PM GMT+4	I agree	18 to 29 years old	Female	Bachelor degree	Yes	Single	Yes	No	No	I rarely visit the pharmacy	Yes, Monthly		Yes	Yes	Yes	Yes	Yes		Yes	Yes	Yes								Yes	Supportive	The community pharmacy (on-site)	The community pharmacy (on-site)	No difference	Medication home delivery service	1	1	1	2	2	3	3	2
2022/11/08 9:03:14 PM GMT+4	I agree	18 to 29 years old	Female	Primary - High (secondary) school	Yes	Single	Yes	No	No	I rarely visit the pharmacy	I rarely used this service			Yes	Yes	Yes	Yes	Yes		Yes			Yes						Yes	Supportive	The community pharmacy (on-site)	The community pharmacy (on-site)	Medication home delivery service	Medication home delivery service	1	1	1	1	1	1	1	1
2022/11/08 9:03:27 PM GMT+4	I agree	18 to 29 years old	Female	Bachelor degree	Yes	Single	Yes	No	No	Every three months	No, I did not use this service previously																		Yes	Neutral	The community pharmacy (on-site)	The community pharmacy (on-site)	No difference	Medication home delivery service	1	1	1	1	3	2	2	2
2022/11/08 9:21:24 PM GMT+4	I agree	18 to 29 years old	Female	Primary - High (secondary) school	Yes	Single	Yes	No	No	I rarely visit the pharmacy	I rarely used this service		Yes	Yes	Yes	Yes	Yes	Yes		Yes	Yes								Yes	Neutral	The community pharmacy (on-site)	The community pharmacy (on-site)	Medication home delivery service	Medication home delivery service	3	2	2	2	2	3	2	2
2022/11/09 6:07:54 PM GMT+4	I agree	18 to 29 years old	Female	Primary - High (secondary) school	Yes	Single	Yes	No	Yes	Monthly	Yes, Monthly		Yes	Yes	Yes	Yes	Yes	Yes	Yes	Yes	Yes								Yes	Supportive	No difference	The community pharmacy (on-site)	No difference	Medication home delivery service	1	1	1	1	3	3	1	4
2022/11/09 7:00:41 PM GMT+4	I agree	18 to 29 years old	Female	Bachelor degree	Yes	Single	No	Yes	No	Monthly	Yes, Monthly			Yes		Yes		Yes						Yes					Yes	Supportive	The community pharmacy (on-site)	Medication home delivery service	The community pharmacy (on-site)	Medication home delivery service	1	3	1	3	4	3	3	4
2022/11/09 8:17:30 PM GMT+4	I agree	18 to 29 years old	Female	Bachelor degree	Yes	Single	Yes	No	No	I rarely visit the pharmacy	I rarely used this service						Yes	Yes	Yes							Yes			Yes	Supportive	The community pharmacy (on-site)	The community pharmacy (on-site)	Medication home delivery service	Medication home delivery service	1	1	1	1	1	3	3	4
2022/11/09 8:21:14 PM GMT+4	I agree	18 to 29 years old	Female	Bachelor degree	Yes	Single	Yes	No	No	Weekly	Yes, Weekly					Yes		Yes			Yes								Yes	Unsupportive	The community pharmacy (on-site)	The community pharmacy (on-site)	The community pharmacy (on-site)	The community pharmacy (on-site)	1	4	5	1	4	5	5	5
2022/11/09 9:30:14 PM GMT+4	I agree	30 to 39 years old	Female	Bachelor degree	No	Single	No	Yes	No	I rarely visit the pharmacy	I rarely used this service		Yes					Yes	Yes			Yes	Yes	Yes	Yes		Yes		I do not know	Neutral	No difference	No difference	No difference	No difference	3	1	2	3	4	3	3	3
2022/11/10 1:01:52 PM GMT+4	I agree	18 to 29 years old	Female	Bachelor degree	No	Single	Yes	No	No	Monthly	No, I did not use this service previously																		I do not know	Supportive	The community pharmacy (on-site)	Medication home delivery service	Medication home delivery service	The community pharmacy (on-site)	2	2	2	2	3	4	2	3
2022/11/10 1:13:09 PM GMT+4	I agree	18 to 29 years old	Female	Primary - High (secondary) school	Yes	Single	No	No	Yes	Every three months	Yes, Every three months			Yes	Yes			Yes			Yes								Yes	Supportive	The community pharmacy (on-site)	The community pharmacy (on-site)	Medication home delivery service	Medication home delivery service	5	4	3	3	4	3	2	3
2022/11/10 1:20:15 PM GMT+4	I agree	18 to 29 years old	Female	Diploma degree	Yes	Single	Yes	No	No	Monthly	I rarely used this service				Yes	Yes				Yes			Yes	Yes					Yes	Supportive	The community pharmacy (on-site)	The community pharmacy (on-site)	Medication home delivery service	The community pharmacy (on-site)	1	3	2	2	2	1	1	2
2022/11/10 1:23:51 PM GMT+4	I agree	18 to 29 years old	Female	Primary - High (secondary) school	Yes	Single	Yes	No	No	I rarely visit the pharmacy	I rarely used this service				Yes	Yes	Yes	Yes	Yes				Yes	Yes					I do not know	Supportive	The community pharmacy (on-site)	The community pharmacy (on-site)	Medication home delivery service	Medication home delivery service	1	1	1	1	1	1	1	1
2022/11/10 1:30:58 PM GMT+4	I agree	18 to 29 years old	Male	Non-formal education	Yes	Single	No	No	No	I rarely visit the pharmacy	I rarely used this service			Yes	Yes				Yes	Yes			Yes						I do not know	Neutral	The community pharmacy (on-site)	No difference	No difference	The community pharmacy (on-site)	3	2	1	3	2	2	1	3
2022/11/10 1:35:08 PM GMT+4	I agree	50 to 59 years old	Female	Bachelor degree	Yes	Single	Yes	No	No	I rarely visit the pharmacy	I rarely used this service				Yes	Yes	Yes	Yes	Yes	Yes			Yes	Yes					Yes	Neutral	The community pharmacy (on-site)	The community pharmacy (on-site)	The community pharmacy (on-site)	The community pharmacy (on-site)	1	1	1	1	2	4	1	2
2022/11/10 1:39:29 PM GMT+4	I agree	30 to 39 years old	Female	Postgraduate degree (Master or PhD)	No	Single	Yes	No	Yes	Every three months	No, I did not use this service previously																		Yes	Supportive	Medication home delivery service	Medication home delivery service	Medication home delivery service	Medication home delivery service	1	1	1	1	1	3	3	4
2022/11/10 1:44:07 PM GMT+4	I agree	18 to 29 years old	Female	Primary - High (secondary) school	No	Single	No	No	No	I rarely visit the pharmacy	I rarely used this service					Yes	Yes			Yes	Yes								Yes	Supportive	The community pharmacy (on-site)	No difference	No difference	Medication home delivery service	1	1	3	3	3	5	3	3
2022/11/10 1:44:57 PM GMT+4	I agree	18 to 29 years old	Female	Primary - High (secondary) school	No	Single	No	No	Yes	Monthly	Yes, Weekly		Yes	Yes	Yes	Yes	Yes			Yes					Yes				Yes	Supportive	The community pharmacy (on-site)	The community pharmacy (on-site)	Medication home delivery service	Medication home delivery service	1	1	1	1	2	1	2	4
2022/11/10 10:23:51 PM GMT+4	I agree	18 to 29 years old	Female	Primary - High (secondary) school	Yes	Single	No	Yes	No	I rarely visit the pharmacy	I rarely used this service							Yes									Yes		Yes	Supportive	No difference	Medication home delivery service	No difference	No difference	1	1	1	3	5	5	5	5
2022/11/10 11:17:10 PM GMT+4	I agree	18 to 29 years old	Female	Primary - High (secondary) school	No	Single	No	No	No	Every three months	No, I did not use this service previously																		Yes	Supportive	The community pharmacy (on-site)	The community pharmacy (on-site)	No difference	Medication home delivery service	1	1	1	3	3	3	5	3
2022/11/10 12:14:56 PM GMT+4	I agree	18 to 29 years old	Female	Postgraduate degree (Master or PhD)	No	Single	No	No	No	Every three months	Yes, Monthly			Yes	Yes	Yes		Yes	Yes	Yes	Yes								Yes	Supportive	No difference	No difference	No difference	No difference	1	1	1	1	1	1	1	1
2022/11/10 12:15:05 PM GMT+4	I agree	18 to 29 years old	Female	Postgraduate degree (Master or PhD)	Yes	Single	Yes	No	No	Monthly	Yes, Monthly		Yes			Yes				Yes	Yes								Yes	Supportive	No difference	No difference	Medication home delivery service	Medication home delivery service	1	1	1	1	1	5	5	5
2022/11/10 12:15:45 PM GMT+4	I agree	18 to 29 years old	Female	Primary - High (secondary) school	No	Single	Yes	No	No	Monthly	I rarely used this service		Yes		Yes	Yes				Yes				Yes				Yes	Yes	Neutral	The community pharmacy (on-site)	The community pharmacy (on-site)	The community pharmacy (on-site)	The community pharmacy (on-site)	2	1	1	2	4	4	3	3
2022/11/10 12:15:47 PM GMT+4	I agree	Above 70 years old	Male	Postgraduate degree (Master or PhD)	No	widowed	No	Yes	Yes	I rarely visit the pharmacy	Yes, Monthly		Yes	Yes			Yes		Yes									Yes	Yes	Supportive	Medication home delivery service	No difference	Medication home delivery service	Medication home delivery service	5	1	1	1	1	1	1	1
2022/11/10 12:16:05 PM GMT+4	I agree	18 to 29 years old	Female	Primary - High (secondary) school	No	Single	Yes	No	No	Weekly	No, I did not use this service previously																		Yes	Supportive	No difference	No difference	No difference	No difference	2	3	4	5	4	5	5	3
2022/11/10 12:16:46 PM GMT+4	I agree	18 to 29 years old	Female	Primary - High (secondary) school	Yes	Single	No	No	No	Monthly	No, I did not use this service previously																		Yes	Supportive	No difference	The community pharmacy (on-site)	Medication home delivery service	Medication home delivery service	1	1	1	1	3	2	3	3
2022/11/10 12:17:02 PM GMT+4	I agree	18 to 29 years old	Female	Bachelor degree	Yes	Single	No	No	No	I rarely visit the pharmacy	No, I did not hear/know about this service																		I do not know	Neutral	The community pharmacy (on-site)	The community pharmacy (on-site)	Medication home delivery service	Medication home delivery service	2	1	2	4	1	1	1	1
2022/11/10 12:17:29 PM GMT+4	I agree	18 to 29 years old	Female	Bachelor degree	Yes	Single	Yes	Yes	No	Weekly	Yes, Weekly			Yes		Yes		Yes			Yes								Yes	Supportive	The community pharmacy (on-site)	The community pharmacy (on-site)	The community pharmacy (on-site)	The community pharmacy (on-site)	5	5	5	5	5	5	5	5
2022/11/10 12:17:49 PM GMT+4	I agree	18 to 29 years old	Female	Primary - High (secondary) school	Yes	Single	No	No	No	Monthly	Yes, Monthly		Yes			Yes	Yes			Yes			Yes	Yes				Yes	Yes	Supportive	Medication home delivery service	Medication home delivery service	Medication home delivery service	Medication home delivery service	1	1	1	1	1	2	2	2
2022/11/10 12:18:11 PM GMT+4	I agree	18 to 29 years old	Female	Primary - High (secondary) school	Yes	Single	No	Yes	No	Monthly	Yes, Monthly			Yes		Yes		Yes	Yes					Yes				Yes	Yes	Supportive	No difference	No difference	The community pharmacy (on-site)	Medication home delivery service	1	1	1	1	3	3	4	3
2022/11/10 12:18:15 PM GMT+4	I agree	18 to 29 years old	Female	Primary - High (secondary) school	Yes	Single	No	No	Yes	Every three months	Yes, Every three months			Yes						Yes	Yes								I do not know	Neutral	The community pharmacy (on-site)	The community pharmacy (on-site)	Medication home delivery service	The community pharmacy (on-site)	3	2	2	2	3	3	2	3
2022/11/10 12:18:22 PM GMT+4	I agree	18 to 29 years old	Female	Bachelor degree	No	Single	Yes	Yes	No	Every three months	Yes, Every three months		Yes	Yes		Yes			Yes						Yes				Yes	Supportive	Medication home delivery service	Medication home delivery service	Medication home delivery service	Medication home delivery service	1	1	1	1	2	2	3	2
2022/11/10 12:18:28 PM GMT+4	I agree	18 to 29 years old	Female	Primary - High (secondary) school	Yes	Single	Yes	No	No	Monthly	I rarely used this service		Yes			Yes		Yes	Yes		Yes								Yes	Supportive	The community pharmacy (on-site)	The community pharmacy (on-site)	Medication home delivery service	Medication home delivery service	1	1	1	2	2	3	4	5
2022/11/10 12:18:48 PM GMT+4	I agree	18 to 29 years old	Female	Primary - High (secondary) school	Yes	Single	No	No	Yes	Monthly	Yes, Monthly			Yes				Yes						Yes					Yes	Supportive	Medication home delivery service	Medication home delivery service	Medication home delivery service	Medication home delivery service	1	1	1	1	1	3	3	4
2022/11/10 12:22:20 PM GMT+4	I agree	30 to 39 years old	Male	Bachelor degree	No	Married	Yes	No	No	Monthly	No, I did not hear/know about this service																		Yes	Supportive	Medication home delivery service	The community pharmacy (on-site)	The community pharmacy (on-site)	The community pharmacy (on-site)	1	1	1	1	1	1	1	1
2022/11/10 12:22:25 PM GMT+4	I agree	18 to 29 years old	Male	Primary - High (secondary) school	No	Single	No	No	No	I rarely visit the pharmacy	I rarely used this service				Yes	Yes	Yes			Yes			Yes						Yes	Supportive	The community pharmacy (on-site)	The community pharmacy (on-site)	Medication home delivery service	No difference	1	1	1	1	1	2	2	4
2022/11/10 12:22:25 PM GMT+4	I agree	40 to 49 years old	Female	Postgraduate degree (Master or PhD)	No	Married	Yes	No	Yes	Monthly	Yes, Monthly		Yes						Yes	Yes			Yes						Yes	Supportive	No difference	No difference	Medication home delivery service	Medication home delivery service	2	1	1	1	2	4	3	4
2022/11/10 12:24:27 PM GMT+4	I agree	50 to 59 years old	Female	Postgraduate degree (Master or PhD)	No	Married	No	No	Yes	Monthly	I rarely used this service		Yes						Yes		Yes								Yes	Supportive	The community pharmacy (on-site)	The community pharmacy (on-site)	Medication home delivery service	No difference	2	1	1	1	1	2	2	3
2022/11/10 12:25:57 PM GMT+4	I agree	18 to 29 years old	Female	Bachelor degree	No	Single	Yes	Yes	No	Monthly	No, I did not use this service previously																		Yes	Supportive	The community pharmacy (on-site)	The community pharmacy (on-site)	The community pharmacy (on-site)	The community pharmacy (on-site)	1	1	1	1	1	1	1	1
2022/11/10 12:27:04 PM GMT+4	I agree	18 to 29 years old	Female	Bachelor degree	Yes	Single	No	No	No	I rarely visit the pharmacy	I rarely used this service		Yes	Yes	Yes	Yes	Yes		Yes		Yes								Yes	Neutral	The community pharmacy (on-site)	The community pharmacy (on-site)	Medication home delivery service	Medication home delivery service	1	1	1	1	1	2	1	2
2022/11/10 12:27:10 PM GMT+4	I agree	18 to 29 years old	Female	Postgraduate degree (Master or PhD)	Yes	Married	Yes	No	No	Monthly	Yes, Monthly		Yes	Yes	Yes	Yes	Yes	Yes						Yes					Yes	Supportive	The community pharmacy (on-site)	The community pharmacy (on-site)	No difference	No difference	2	2	2	2	2	4	5	2
2022/11/10 12:30:29 PM GMT+4	I agree	18 to 29 years old	Female	Primary - High (secondary) school	No	Single	Yes	No	No	I rarely visit the pharmacy	Yes, Every three months		Yes	Yes	Yes	Yes	Yes			Yes	Yes								Yes	Supportive	The community pharmacy (on-site)	The community pharmacy (on-site)	Medication home delivery service	Medication home delivery service	1	1	1	1	4	3	3	2
2022/11/10 12:33:30 PM GMT+4	I agree	30 to 39 years old	Female	Postgraduate degree (Master or PhD)	Yes	Single	Yes	No	No	I rarely visit the pharmacy	I rarely used this service		Yes						Yes				Yes						Yes	Supportive	The community pharmacy (on-site)	The community pharmacy (on-site)	No difference	The community pharmacy (on-site)	1	1	1	1	5	5	1	5
2022/11/10 12:34:28 PM GMT+4	I agree	18 to 29 years old	Female	Primary - High (secondary) school	Yes	Single	Yes	No	No	Monthly	I rarely used this service					Yes			Yes	Yes			Yes	Yes				Yes	Yes	Supportive	The community pharmacy (on-site)	No difference	Medication home delivery service	Medication home delivery service	2	1	1	1	3	3	2	3
2022/11/10 12:36:04 PM GMT+4	I agree	18 to 29 years old	Female	Bachelor degree	Yes	Single	Yes	No	Yes	Every three months	No, I did not hear/know about this service																		Yes	Supportive	The community pharmacy (on-site)	The community pharmacy (on-site)	The community pharmacy (on-site)	The community pharmacy (on-site)	5	5	5	5	5	5	5	5
2022/11/10 12:42:32 PM GMT+4	I agree	18 to 29 years old	Female	Primary - High (secondary) school	Yes	Single	No	No	No	Monthly	No, I did not use this service previously																		Yes	Supportive	No difference	The community pharmacy (on-site)	Medication home delivery service	Medication home delivery service	1	1	1	1	2	2	2	3
2022/11/10 12:42:51 PM GMT+4	I agree	30 to 39 years old	Female	Bachelor degree	Yes	Single	Yes	Yes	No	Every three months	No, I did not use this service previously																		Yes	Supportive	The community pharmacy (on-site)	The community pharmacy (on-site)	Medication home delivery service	Medication home delivery service	1	1	1	1	1	4	3	4
2022/11/10 12:43:20 PM GMT+4	I agree	18 to 29 years old	Female	Primary - High (secondary) school	Yes	Single	Yes	No	No	I rarely visit the pharmacy	No, I did not use this service previously																		Yes	Supportive	The community pharmacy (on-site)	The community pharmacy (on-site)	Medication home delivery service	Medication home delivery service	1	1	1	2	2	2	2	2
2022/11/10 12:43:34 PM GMT+4	I agree	18 to 29 years old	Female	Diploma degree	Yes	Single	Yes	No	Yes	Monthly	Yes, Monthly			Yes				Yes			Yes								Yes	Supportive	No difference	No difference	No difference	No difference	1	1	1	1	4	5	2	5
2022/11/10 12:45:02 PM GMT+4	I agree	40 to 49 years old	Female	Diploma degree	Yes	Married	No	Yes	No	Every three months	Yes, Every three months			Yes	Yes			Yes								Yes			Yes	Supportive	No difference	No difference	No difference	No difference	1	1	1	1	3	3	3	3
2022/11/10 12:53:16 PM GMT+4	I agree	18 to 29 years old	Female	Diploma degree	No	Single	Yes	No	No	I rarely visit the pharmacy	I rarely used this service						Yes		Yes	Yes			Yes			Yes			Yes	Supportive	The community pharmacy (on-site)	The community pharmacy (on-site)	Medication home delivery service	Medication home delivery service	2	1	1	1	3	2	2	2
2022/11/10 2:14:45 PM GMT+4	I agree	18 to 29 years old	Female	Primary - High (secondary) school	Yes	Single	No	No	No	I rarely visit the pharmacy	I rarely used this service		Yes			Yes	Yes			Yes	Yes								Yes	Supportive	The community pharmacy (on-site)	No difference	No difference	The community pharmacy (on-site)	2	1	1	1	3	4	2	3
2022/11/10 2:16:07 PM GMT+4	I agree	18 to 29 years old	Female	Bachelor degree	Yes	Single	Yes	No	No	Monthly	I rarely used this service			Yes				Yes						Yes			Yes		Yes	Supportive	The community pharmacy (on-site)	Medication home delivery service	Medication home delivery service	Medication home delivery service	1	1	1	1	2	1	4	1
2022/11/10 2:28:19 PM GMT+4	I agree	18 to 29 years old	Female	Bachelor degree	Yes	Single	Yes	No	No	I rarely visit the pharmacy	No, I did not hear/know about this service																		Yes	Supportive	Medication home delivery service	Medication home delivery service	The community pharmacy (on-site)	Medication home delivery service	1	1	1	1	3	2	5	2
2022/11/10 2:32:45 PM GMT+4	I agree	18 to 29 years old	Female	Bachelor degree	Yes	Single	Yes	Yes	Yes	Monthly	No, I did not use this service previously																		Yes	Supportive	No difference	Medication home delivery service	Medication home delivery service	No difference	1	1	1	1	3	4	2	1
2022/11/10 2:35:29 PM GMT+4	I agree	30 to 39 years old	Male	Diploma degree	No	Single	No	Yes	Yes	Every three months	Yes, Every three months			Yes				Yes	Yes		Yes								Yes	Supportive	The community pharmacy (on-site)	The community pharmacy (on-site)	The community pharmacy (on-site)	The community pharmacy (on-site)	3	1	3	1	1	2	2	2
2022/11/10 2:48:41 PM GMT+4	I agree	18 to 29 years old	Male	Bachelor degree	No	Single	No	No	Yes	Monthly	No, I did not use this service previously																		I do not know	Supportive	The community pharmacy (on-site)	No difference	Medication home delivery service	Medication home delivery service	2	2	1	1	2	3	3	3
2022/11/10 2:59:42 PM GMT+4	I agree	18 to 29 years old	Female	Primary - High (secondary) school	Yes	Single	Yes	No	No	I rarely visit the pharmacy	I rarely used this service		Yes						Yes	Yes			Yes						Yes	Supportive	No difference	The community pharmacy (on-site)	Medication home delivery service	No difference	3	3	3	2	2	3	3	3
2022/11/10 3:40:58 PM GMT+4	I agree	18 to 29 years old	Female	Bachelor degree	No	Single	Yes	No	No	I rarely visit the pharmacy	No, I did not hear/know about this service																		I do not know	Supportive	The community pharmacy (on-site)	No difference	The community pharmacy (on-site)	The community pharmacy (on-site)	3	2	3	2	4	3	3	3
2022/11/10 4:57:53 PM GMT+4	I agree	18 to 29 years old	Female	Bachelor degree	No	Single	No	No	No	Every three months	I rarely used this service		Yes	Yes	Yes	Yes	Yes		Yes		Yes								Yes	Supportive	No difference	The community pharmacy (on-site)	No difference	Medication home delivery service	2	1	1	2	2	3	3	2
2022/11/10 6:01:45 PM GMT+4	I agree	30 to 39 years old	Male	Diploma degree	No	Married	Yes	Yes	No	Monthly	Yes, Every three months			Yes				Yes	Yes				Yes	Yes					Yes	Supportive	The community pharmacy (on-site)	The community pharmacy (on-site)	The community pharmacy (on-site)	The community pharmacy (on-site)	1	1	1	1	1	1	1	1
2022/11/10 6:01:45 PM GMT+4	I agree	30 to 39 years old	Male	Diploma degree	No	Married	Yes	Yes	No	Monthly	Yes, Every three months			Yes				Yes	Yes				Yes	Yes					Yes	Supportive	The community pharmacy (on-site)	The community pharmacy (on-site)	The community pharmacy (on-site)	The community pharmacy (on-site)	1	1	1	1	1	1	1	1
2022/11/10 6:33:42 PM GMT+4	I agree	18 to 29 years old	Female	Bachelor degree	Yes	Single	No	Yes	Yes	Monthly	No, I did not use this service previously																		Yes	Supportive	No difference	No difference	Medication home delivery service	Medication home delivery service	1	1	1	1	2	3	3	3
2022/11/10 6:42:18 PM GMT+4	I agree	40 to 49 years old	Female	Bachelor degree	No	Married	Yes	Yes	Yes	Monthly	I rarely used this service		Yes	Yes				Yes	Yes	Yes	Yes								Yes	Supportive	The community pharmacy (on-site)	The community pharmacy (on-site)	No difference	No difference	1	1	1	1	2	3	3	3
2022/11/10 6:47:40 PM GMT+4	I agree	18 to 29 years old	Female	Primary - High (secondary) school	Yes	Single	Yes	No	No	I rarely visit the pharmacy	No, I did not hear/know about this service																		Yes	Supportive	The community pharmacy (on-site)	The community pharmacy (on-site)	The community pharmacy (on-site)	The community pharmacy (on-site)	4	5	5	5	4	3	3	3
2022/11/10 7:59:32 PM GMT+4	I agree	18 to 29 years old	Male	Primary - High (secondary) school	No	Single	No	Yes	No	Every three months	No, I did not use this service previously																		Yes	Supportive	The community pharmacy (on-site)	The community pharmacy (on-site)	Medication home delivery service	Medication home delivery service	1	1	1	3	3	3	4	2
2022/11/10 8:40:41 PM GMT+4	I agree	18 to 29 years old	Male	Primary - High (secondary) school	Yes	Single	Yes	No	No	I rarely visit the pharmacy	No, I did not use this service previously																		Yes	Supportive	Medication home delivery service	Medication home delivery service	The community pharmacy (on-site)	Medication home delivery service	1	1	1	1	3	3	3	1
2022/11/10 9:00:46 PM GMT+4	I agree	18 to 29 years old	Female	Postgraduate degree (Master or PhD)	Yes	Single	No	No	No	I rarely visit the pharmacy	I rarely used this service					Yes				Yes	Yes								Yes	Supportive	The community pharmacy (on-site)	The community pharmacy (on-site)	No difference	Medication home delivery service	1	3	1	2	2	1	3	2
2022/11/11 1:06:14 AM GMT+4	I agree	18 to 29 years old	Female	Bachelor degree	No	Single	No	Yes	No	Every three months	No, I did not use this service previously																		Yes	Supportive	No difference	No difference	Medication home delivery service	Medication home delivery service	2	1	1	1	2	3	1	1
2022/11/11 10:21:40 PM GMT+4	I agree	30 to 39 years old	Female	Bachelor degree	No	Married	Yes	No	No	Monthly	No, I did not use this service previously																		Yes	Supportive	Medication home delivery service	Medication home delivery service	Medication home delivery service	Medication home delivery service	1	1	1	1	1	1	1	1
2022/11/11 12:11:36 PM GMT+4	I agree	18 to 29 years old	Female	Primary - High (secondary) school	Yes	Single	Yes	No	No	Monthly	No, I did not hear/know about this service																		Yes	Supportive	No difference	The community pharmacy (on-site)	Medication home delivery service	The community pharmacy (on-site)	1	1	1	2	2	1	1	3
2022/11/11 12:33:30 PM GMT+4	I agree	30 to 39 years old	Female	Postgraduate degree (Master or PhD)	Yes	Single	Yes	No	No	I rarely visit the pharmacy	I rarely used this service		Yes						Yes				Yes						Yes	Supportive	The community pharmacy (on-site)	The community pharmacy (on-site)	No difference	The community pharmacy (on-site)	1	1	1	1	5	5	1	5
2022/11/11 4:02:37 PM GMT+4	I agree	18 to 29 years old	Female	Primary - High (secondary) school	No	Single	No	Yes	No	Every three months	I rarely used this service		Yes							Yes			Yes	Yes					Yes	Supportive	No difference	Medication home delivery service	Medication home delivery service	Medication home delivery service	1	4	1	1	2	3	3	2
2022/11/11 5:41:35 PM GMT+4	I agree	Above 70 years old	Female	Bachelor degree	No	widowed	No	No	Yes	Monthly	No, I did not use this service previously																		I do not know	Supportive	The community pharmacy (on-site)	The community pharmacy (on-site)	No difference	Medication home delivery service	2	2	2	2	2	3	2	2
2022/11/11 5:44:02 PM GMT+4	I agree	40 to 49 years old	Male	Postgraduate degree (Master or PhD)	Yes	Married	Yes	Yes	Yes	Monthly	I rarely used this service			Yes				Yes	Yes		Yes								Yes	Supportive	No difference	No difference	No difference	Medication home delivery service	1	1	1	1	5	4	4	4
2022/11/11 5:44:02 PM GMT+4	I agree	40 to 49 years old	Male	Postgraduate degree (Master or PhD)	Yes	Married	Yes	Yes	Yes	Monthly	I rarely used this service			Yes				Yes	Yes		Yes								Yes	Supportive	No difference	No difference	No difference	Medication home delivery service	1	1	1	1	5	4	4	4
2022/11/11 6:17:15 AM GMT+4	I agree	18 to 29 years old	Female	Bachelor degree	No	Single	Yes	No	No	I rarely visit the pharmacy	No, I did not use this service previously																		Yes	Neutral	The community pharmacy (on-site)	The community pharmacy (on-site)	Medication home delivery service	Medication home delivery service	2	1	1	1	1	1	1	1
2022/11/11 6:39:36 AM GMT+4	I agree	18 to 29 years old	Female	Primary - High (secondary) school	Yes	Single	No	No	No	Weekly	Yes, Weekly		Yes			Yes	Yes	Yes						Yes					Yes	Supportive	The community pharmacy (on-site)	The community pharmacy (on-site)	Medication home delivery service	Medication home delivery service	1	1	1	1	3	3	2	4
2022/11/11 7:58:53 AM GMT+4	I agree	18 to 29 years old	Female	Bachelor degree	No	Single	Yes	Yes	No	Monthly	No, I did not use this service previously																		I do not know	Supportive	The community pharmacy (on-site)	Medication home delivery service	Medication home delivery service	Medication home delivery service	3	1	2	1	1	2	1	2
2022/11/11 8:43:14 AM GMT+4	I agree	18 to 29 years old	Male	Diploma degree	No	Single	No	No	No	Weekly	Yes, Weekly		Yes	Yes	Yes	Yes	Yes	Yes						Yes	Yes				Yes	Supportive	The community pharmacy (on-site)	The community pharmacy (on-site)	Medication home delivery service	Medication home delivery service	2	2	2	2	2	3	4	2
2022/11/12 1:39:29 PM GMT+4	I agree	30 to 39 years old	Female	Postgraduate degree (Master or PhD)	No	Single	Yes	No	Yes	Every three months	No, I did not use this service previously																		Yes	Supportive	Medication home delivery service	Medication home delivery service	Medication home delivery service	Medication home delivery service	1	1	1	1	1	3	3	4
2022/11/12 12:42:51 PM GMT+4	I agree	30 to 39 years old	Female	Bachelor degree	Yes	Single	Yes	Yes	No	Every three months	No, I did not use this service previously																		Yes	Supportive	The community pharmacy (on-site)	The community pharmacy (on-site)	Medication home delivery service	Medication home delivery service	1	1	1	1	1	4	3	4
2022/11/12 3:42:35 PM GMT+4	I agree	30 to 39 years old	Female	Bachelor degree	No	Single	Yes	No	No	Every three months	I rarely used this service		Yes							Yes				Yes					I do not know	Neutral	The community pharmacy (on-site)	The community pharmacy (on-site)	The community pharmacy (on-site)	The community pharmacy (on-site)	1	1	1	1	3	3	3	3
2022/11/13 1:36:05 AM GMT+4	I agree	18 to 29 years old	Male	Bachelor degree	No	Single	No	Yes	No	Monthly	No, I did not use this service previously																		No	Neutral	The community pharmacy (on-site)	The community pharmacy (on-site)	Medication home delivery service	Medication home delivery service	3	3	3	4	5	1	1	2
2022/11/13 12:01:50 PM GMT+4	I agree	18 to 29 years old	Female	Bachelor degree	Yes	Single	No	No	No	Every three months	Yes, Every three months		Yes	Yes	Yes	Yes	Yes		Yes	Yes			Yes	Yes					Yes	Supportive	The community pharmacy (on-site)	No difference	No difference	Medication home delivery service	1	1	1	1	1	4	2	4
2022/11/13 2:35:29 PM GMT+4	I agree	30 to 39 years old	Male	Diploma degree	No	Single	No	Yes	Yes	Every three months	Yes, Every three months			Yes				Yes	Yes		Yes								Yes	Supportive	The community pharmacy (on-site)	The community pharmacy (on-site)	The community pharmacy (on-site)	The community pharmacy (on-site)	3	1	3	1	1	2	2	2
2022/11/13 3:00:50 AM GMT+4	I agree	30 to 39 years old	Male	Bachelor degree	No	Married	Yes	No	No	Monthly	No, I did not use this service previously																		Yes	Supportive	No difference	Medication home delivery service	No difference	Medication home delivery service	1	1	1	1	5	5	5	5
2022/11/13 5:17:05 PM GMT+4	I agree	30 to 39 years old	Female	Bachelor degree	No	Single	No	Yes	No	Monthly	No, I did not use this service previously																		I do not know	Neutral	The community pharmacy (on-site)	The community pharmacy (on-site)	The community pharmacy (on-site)	The community pharmacy (on-site)	3	1	1	1	5	5	3	1
2022/11/13 5:28:06 PM GMT+4	I agree	30 to 39 years old	Female	Bachelor degree	No	Married	Yes	No	No	Monthly	Yes, Monthly		Yes				Yes	Yes	Yes	Yes		Yes	Yes	Yes	Yes	Yes	Yes		No	Neutral	The community pharmacy (on-site)	The community pharmacy (on-site)	The community pharmacy (on-site)	Medication home delivery service	2	2	2	4	2	2	1	1
2022/11/14 10:43:54 PM GMT+4	I agree	18 to 29 years old	Female	Bachelor degree	Yes	Single	No	No	No	I rarely visit the pharmacy	Yes, Monthly		Yes	Yes	Yes	Yes	Yes		Yes		Yes								No	Neutral	The community pharmacy (on-site)	The community pharmacy (on-site)	Medication home delivery service	Medication home delivery service	1	1	2	3	1	1	1	4
2022/11/14 10:51:43 AM GMT+4	I agree	40 to 49 years old	Female	Bachelor degree	No	Single	No	Yes	No	I rarely visit the pharmacy	I rarely used this service						Yes		Yes		Yes								Yes	Supportive	No difference	No difference	No difference	No difference	1	1	1	1	3	3	1	3
2022/11/14 12:09:39 PM GMT+4	I agree	18 to 29 years old	Female	Diploma degree	Yes	Single	No	Yes	Yes	Every three months	Yes, Monthly		Yes	Yes	Yes	Yes	Yes	Yes					Yes						Yes	Neutral	Medication home delivery service	The community pharmacy (on-site)	Medication home delivery service	Medication home delivery service	3	3	3	4	3	3	3	3
2022/11/14 12:23:55 PM GMT+4	I agree	18 to 29 years old	Female	Bachelor degree	Yes	Single	Yes	Yes	No	Monthly	No, I did not use this service previously																		Yes	Supportive	Medication home delivery service	Medication home delivery service	Medication home delivery service	Medication home delivery service	1	1	1	1	1	4	5	5
2022/11/14 12:39:45 PM GMT+4	I agree	18 to 29 years old	Male	Primary - High (secondary) school	Yes	Single	No	No	No	Monthly	I rarely used this service		Yes	Yes	Yes	Yes	Yes		Yes		Yes								Yes	Supportive	The community pharmacy (on-site)	The community pharmacy (on-site)	Medication home delivery service	Medication home delivery service	1	1	2	2	2	2	3	2
2022/11/14 9:55:26 PM GMT+4	I agree	30 to 39 years old	Male	Bachelor degree	No	Married	Yes	No	No	Weekly	I rarely used this service								Yes	Yes				Yes					Yes	Supportive	The community pharmacy (on-site)	Medication home delivery service	Medication home delivery service	Medication home delivery service	1	1	1	1	1	4	3	3
2022/11/15 10:23:08 AM GMT+4	I agree	60 to 69 years old	Female	Diploma degree	No	Widowed	Yes	No	Yes	Monthly	Yes, Monthly		Yes	Yes					Yes		Yes								Yes	Supportive	Medication home delivery service	Medication home delivery service	Medication home delivery service	Medication home delivery service	1	1	1	1	3	3	1	1
2022/11/15 10:26:12 AM GMT+4	I agree	30 to 39 years old	Female	Primary - High (secondary) school	No	Married	Yes	No	No	Every three months	I rarely used this service		Yes					Yes			Yes								Yes	Supportive	The community pharmacy (on-site)	The community pharmacy (on-site)	Medication home delivery service	The community pharmacy (on-site)	1	1	1	2	2	2	1	5
2022/11/15 10:27:46 AM GMT+4	I agree	40 to 49 years old	Female	Primary - High (secondary) school	No	Married	Yes	Yes	No	I rarely visit the pharmacy	I rarely used this service						Yes		Yes		Yes								Yes	Neutral	No difference	The community pharmacy (on-site)	Medication home delivery service	Medication home delivery service	1	1	1	1	4	3	5	3
2022/11/15 10:27:46 AM GMT+4	I agree	40 to 49 years old	Female	Primary - High (secondary) school	No	Married	Yes	Yes	No	I rarely visit the pharmacy	I rarely used this service						Yes		Yes		Yes								Yes	Neutral	No difference	The community pharmacy (on-site)	Medication home delivery service	Medication home delivery service	1	1	1	1	4	3	5	3
2022/11/15 10:29:38 AM GMT+4	I agree	50 to 59 years old	Female	Bachelor degree	No	Married	No	No	No	Monthly	I rarely used this service		Yes					Yes			Yes								Yes	Supportive	The community pharmacy (on-site)	No difference	No difference	The community pharmacy (on-site)	1	1	1	1	1	3	3	3
2022/11/15 10:32:08 AM GMT+4	I agree	30 to 39 years old	Female	Bachelor degree	No	Married	Yes	No	No	Monthly	I rarely used this service		Yes						Yes		Yes								Yes	Supportive	No difference	No difference	No difference	Medication home delivery service	1	1	1	1	1	5	5	3
2022/11/15 10:34:57 AM GMT+4	I agree	40 to 49 years old	Female	Primary - High (secondary) school	No	Married	Yes	No	Yes	Monthly	Yes, Every three months		Yes				Yes	Yes								Yes			Yes	Supportive	The community pharmacy (on-site)	The community pharmacy (on-site)	The community pharmacy (on-site)	The community pharmacy (on-site)	2	2	2	2	5	5	5	5
2022/11/15 10:58:48 AM GMT+4	I agree	30 to 39 years old	Female	Diploma degree	Yes	Married	Yes	No	No	Every three months	Yes, Weekly			Yes				Yes			Yes								Yes	Supportive	The community pharmacy (on-site)	The community pharmacy (on-site)	No difference	Medication home delivery service	5	3	4	5	3	3	3	3
2022/11/15 12:33:20 PM GMT+4	I agree	30 to 39 years old	Female	Bachelor degree	No	Married	Yes	Yes	No	Monthly	No, I did not hear/know about this service																		Yes	Supportive	Medication home delivery service	The community pharmacy (on-site)	The community pharmacy (on-site)	The community pharmacy (on-site)	3	2	2	2	2	2	2	2
2022/11/15 8:14:13 PM GMT+4	I agree	40 to 49 years old	Male	Bachelor degree	No	Married	Yes	Yes	Yes	Monthly	Yes, Weekly		Yes	Yes		Yes		Yes	Yes				Yes	Yes	Yes		Yes	Yes	Yes	Supportive	No difference	No difference	No difference	No difference	3	1	1	1	3	5	3	5
2022/11/15 8:28:06 AM GMT+4	I agree	Above 70 years old	Female	Bachelor degree	No	Married	Yes	Yes	Yes	Monthly	Yes, Every three months		Yes	Yes				Yes						Yes					Yes	Supportive	The community pharmacy (on-site)	The community pharmacy (on-site)	No difference	Medication home delivery service	1	2	2	1	2	4	2	3
2022/11/15 8:30:26 AM GMT+4	I agree	50 to 59 years old	Male	Bachelor degree	No	Divorced	No	Yes	Yes	Monthly	Yes, Weekly		Yes	Yes	Yes	Yes	Yes		Yes					Yes		Yes		Yes	Yes	Supportive	No difference	No difference	Medication home delivery service	Medication home delivery service	2	1	2	2	3	3	3	3
2022/11/15 8:48:05 AM GMT+4	I agree	40 to 49 years old	Male	Postgraduate degree (Master or PhD)	Yes	Married	Yes	Yes	Yes	Monthly	Yes, Every three months		Yes	Yes				Yes	Yes		Yes								Yes	Supportive	No difference	No difference	No difference	Medication home delivery service	1	2	2	2	3	3	4	3
2022/11/15 8:51:44 AM GMT+4	I agree	50 to 59 years old	Male	Diploma degree	No	Married	Yes	No	Yes	Weekly	Yes, Monthly		Yes			Yes			Yes					Yes					Yes	Supportive	Medication home delivery service	Medication home delivery service	The community pharmacy (on-site)	Medication home delivery service	3	3	3	3	4	3	5	3
2022/11/15 8:57:21 AM GMT+4	I agree	50 to 59 years old	Male	Bachelor degree	No	Married	No	No	No	Every three months	Yes, Monthly		Yes		Yes	Yes	Yes	Yes	Yes	Yes			Yes		Yes			Yes	Yes	Supportive	The community pharmacy (on-site)	Medication home delivery service	Medication home delivery service	Medication home delivery service	3	1	2	1	1	2	3	2
2022/11/15 9:04:40 AM GMT+4	I agree	50 to 59 years old	Male	Primary - High (secondary) school	No	Married	Yes	No	No	I rarely visit the pharmacy	I rarely used this service		Yes		Yes	Yes	Yes		Yes		Yes								Yes	Supportive	No difference	The community pharmacy (on-site)	No difference	Medication home delivery service	3	1	1	2	2	5	5	5
2022/11/15 9:07:54 AM GMT+4	I agree	40 to 49 years old	Male	Bachelor degree	No	Divorced	No	No	No	Every three months	Yes, Monthly						Yes	Yes										Yes	No	Unsupportive	Medication home delivery service	Medication home delivery service	The community pharmacy (on-site)	Medication home delivery service	4	3	3	2	4	3	4	3
2022/11/15 9:07:54 AM GMT+4	I agree	40 to 49 years old	Male	Bachelor degree	No	Divorced	No	No	No	Every three months	Yes, Monthly						Yes	Yes										Yes	No	Unsupportive	Medication home delivery service	Medication home delivery service	The community pharmacy (on-site)	Medication home delivery service	4	3	3	2	4	3	4	3
2022/11/15 9:39:30 AM GMT+4	I agree	30 to 39 years old	Female	Diploma degree	No	Single	No	No	No	I rarely visit the pharmacy	I rarely used this service						Yes		Yes		Yes								Yes	Supportive	Medication home delivery service	The community pharmacy (on-site)	No difference	Medication home delivery service	1	1	1	1	2	5	4	1
2022/11/15 9:42:31 AM GMT+4	I agree	30 to 39 years old	Male	Postgraduate degree (Master or PhD)	No	Married	Yes	No	No	Weekly	Yes, Weekly		Yes	Yes	Yes	Yes	Yes	Yes	Yes				Yes						Yes	Supportive	The community pharmacy (on-site)	The community pharmacy (on-site)	The community pharmacy (on-site)	Medication home delivery service	1	1	1	2	2	3	3	3
2022/11/16 10:49:35 AM GMT+4	I agree	Above 70 years old	Male	Bachelor degree	No	Married	Yes	Yes	Yes	Monthly	Yes, Monthly		Yes	Yes					Yes								Yes		Yes	Supportive	No difference	No difference	No difference	No difference	2	1	2	2	3	4	4	4
2022/11/16 11:06:12 AM GMT+4	I agree	40 to 49 years old	Female	Diploma degree	No	Single	No	No	No	Monthly	I rarely used this service			Yes						Yes			Yes						Yes	Supportive	The community pharmacy (on-site)	The community pharmacy (on-site)	The community pharmacy (on-site)	The community pharmacy (on-site)	1	1	1	1	3	3	3	3
2022/11/16 8:18:40 AM GMT+4	I agree	Above 70 years old	Female	Bachelor degree	No	Widowed	No	Yes	Yes	Monthly	No, I did not use this service previously																		I do not know	Neutral	No difference	The community pharmacy (on-site)	The community pharmacy (on-site)	Medication home delivery service	2	3	2	2	3	3	3	3
2022/11/16 8:42:22 AM GMT+4	I agree	40 to 49 years old	Male	Bachelor degree	No	Married	Yes	No	Yes	Monthly	Yes, Every three months		Yes	Yes			Yes		Yes	Yes	Yes								Yes	Supportive	The community pharmacy (on-site)	The community pharmacy (on-site)	No difference	Medication home delivery service	2	2	1	2	3	4	5	3
2022/11/16 8:42:22 AM GMT+4	I agree	40 to 49 years old	Male	Bachelor degree	No	Married	Yes	No	Yes	Monthly	Yes, Every three months		Yes	Yes			Yes		Yes	Yes	Yes								Yes	Supportive	The community pharmacy (on-site)	The community pharmacy (on-site)	No difference	Medication home delivery service	2	2	1	2	3	4	5	3
2022/11/16 8:59:59 AM GMT+4	I agree	40 to 49 years old	Male	Primary - High (secondary) school	No	Divorced	No	No	No	Every three months	No, I did not hear/know about this service																		No	Neutral	Medication home delivery service	Medication home delivery service	The community pharmacy (on-site)	Medication home delivery service	2	5	4	2	5	5	5	4
2022/11/17 10:42:55 AM GMT+4	I agree	50 to 59 years old	Female	Bachelor degree	Yes	Married	No	No	Yes	Monthly	Yes, Monthly		Yes				Yes		Yes		Yes								Yes	Supportive	The community pharmacy (on-site)	The community pharmacy (on-site)	The community pharmacy (on-site)	The community pharmacy (on-site)	2	1	1	1	4	3	3	4
2022/11/17 10:53:34 AM GMT+4	I agree	30 to 39 years old	Male	Postgraduate degree (Master or PhD)	No	Married	Yes	No	No	Monthly	Yes, Monthly		Yes	Yes					Yes		Yes								Yes	Supportive	No difference	The community pharmacy (on-site)	Medication home delivery service	Medication home delivery service	1	1	1	1	1	2	3	5
2022/11/17 11:00:56 AM GMT+4	I agree	50 to 59 years old	Female	Diploma degree	No	Married	No	No	No	Every three months	Yes, Every three months						Yes	Yes			Yes								I do not know	Supportive	The community pharmacy (on-site)	The community pharmacy (on-site)	The community pharmacy (on-site)	The community pharmacy (on-site)	1	1	1	1	1	2	2	2
2022/11/17 11:31:50 AM GMT+4	I agree	18 to 29 years old	Female	Bachelor degree	Yes	Single	Yes	No	No	Weekly	Yes, Monthly		Yes	Yes	Yes		Yes		Yes				Yes	Yes	Yes				Yes	Supportive	The community pharmacy (on-site)	The community pharmacy (on-site)	Medication home delivery service	Medication home delivery service	1	1	1	1	5	1	1	1
2022/11/17 11:34:50 AM GMT+4	I agree	18 to 29 years old	Female	Primary - High (secondary) school	Yes	Single	Yes	No	Yes	Every three months	No, I did not use this service previously																		Yes	Neutral	The community pharmacy (on-site)	The community pharmacy (on-site)	The community pharmacy (on-site)	The community pharmacy (on-site)	1	1	1	1	1	1	1	1
2022/11/17 11:36:50 AM GMT+4	I agree	18 to 29 years old	Male	Non-formal education	Yes	Married	Yes	No	Yes	Weekly	No, I did not use this service previously																		Yes	Supportive	No difference	Medication home delivery service	No difference	Medication home delivery service	1	4	3	1	3	4	3	3
2022/11/17 8:13:12 AM GMT+4	I agree	40 to 49 years old	Male	Postgraduate degree (Master or PhD)	Yes	Married	Yes	Yes	Yes	Monthly	Yes, Every three months			Yes			Yes	Yes			Yes								Yes	Supportive	No difference	No difference	No difference	Medication home delivery service	1	2	2	2	3	4	4	4
2022/11/17 8:34:36 AM GMT+4	I agree	40 to 49 years old	Female	Postgraduate degree (Master or PhD)	Yes	Married	Yes	Yes	Yes	Every three months	Yes, Every three months		Yes				Yes	Yes				Yes							Yes	Neutral	Medication home delivery service	Medication home delivery service	Medication home delivery service	Medication home delivery service	1	1	1	1	1	3	1	2
2022/11/17 9:17:22 AM GMT+4	I agree	40 to 49 years old	Female	Bachelor degree	No	Single	No	Yes	No	Every three months	No, I did not hear/know about this service																		Yes	Supportive	Medication home delivery service	No difference	The community pharmacy (on-site)	The community pharmacy (on-site)	1	1	1	1	3	3	5	5
2022/11/17 9:17:22 AM GMT+4	I agree	40 to 49 years old	Female	Bachelor degree	No	Single	No	Yes	No	Every three months	No, I did not hear/know about this service																		Yes	Supportive	Medication home delivery service	No difference	The community pharmacy (on-site)	The community pharmacy (on-site)	1	1	1	1	3	3	5	5
2022/11/17 9:44:40 AM GMT+4	I agree	50 to 59 years old	Female	Bachelor degree	Yes	Married	No	No	No	Every three months	Yes, Every three months		Yes	Yes	Yes	Yes	Yes		Yes		Yes								Yes	Supportive	The community pharmacy (on-site)	The community pharmacy (on-site)	Medication home delivery service	Medication home delivery service	1	1	1	1	2	4	4	5
2022/11/18 10:06:02 AM GMT+4	I agree	40 to 49 years old	Male	Bachelor degree	No	Divorced	No	No	Yes	Monthly	Yes, Monthly		Yes	Yes	Yes	Yes	Yes		Yes	Yes		Yes	Yes	Yes	Yes	Yes			Yes	Supportive	The community pharmacy (on-site)	The community pharmacy (on-site)	Medication home delivery service	Medication home delivery service	1	2	2	2	2	3	3	3
2022/11/18 10:36:38 AM GMT+4	I agree	60 to 69 years old	Male	Bachelor degree	No	Married	Yes	No	Yes	Monthly	No, I did not hear/know about this service																		Yes	Supportive	The community pharmacy (on-site)	The community pharmacy (on-site)	The community pharmacy (on-site)	The community pharmacy (on-site)	1	1	1	1	1	3	3	5
2022/11/18 10:56:38 AM GMT+4	I agree	40 to 49 years old	Female	Primary - High (secondary) school	No	Married	Yes	Yes	No	Weekly	Yes, Monthly			Yes					Yes		Yes								Yes	Supportive	No difference	The community pharmacy (on-site)	The community pharmacy (on-site)	The community pharmacy (on-site)	3	5	2	2	2	1	1	1
2022/11/19 10:39:41 AM GMT+4	I agree	30 to 39 years old	Female	Postgraduate degree (Master or PhD)	No	Married	Yes	No	No	Every three months	I rarely used this service			Yes				Yes			Yes								Yes	Neutral	The community pharmacy (on-site)	The community pharmacy (on-site)	The community pharmacy (on-site)	The community pharmacy (on-site)	3	3	3	3	3	3	3	3
2022/11/19 10:48:04 AM GMT+4	I agree	40 to 49 years old	Female	Primary - High (secondary) school	No	Married	No	No	No	Monthly	I rarely used this service						Yes	Yes									Yes		I do not know	Supportive	Medication home delivery service	The community pharmacy (on-site)	Medication home delivery service	Medication home delivery service	2	1	1	3	4	3	2	2
2022/11/19 11:40:41 AM GMT+4	I agree	30 to 39 years old	Female	Bachelor degree	Yes	Married	No	No	No	I rarely visit the pharmacy	I rarely used this service					Yes			Yes	Yes	Yes								Yes	Supportive	The community pharmacy (on-site)	The community pharmacy (on-site)	Medication home delivery service	Medication home delivery service	1	2	2	1	2	1	1	1
2022/11/19 12:52:13 PM GMT+4	I agree	30 to 39 years old	Female	Bachelor degree	No	Married	Yes	No	No	Monthly	No, I did not use this service previously																		Yes	Supportive	No difference	The community pharmacy (on-site)	Medication home delivery service	The community pharmacy (on-site)	1	1	1	1	1	3	3	5
2022/11/20 12:22:20 PM GMT+4	I agree	30 to 39 years old	Male	Bachelor degree	No	Married	Yes	No	No	Monthly	No, I did not hear/know about this service																		Yes	Supportive	Medication home delivery service	The community pharmacy (on-site)	The community pharmacy (on-site)	The community pharmacy (on-site)	1	1	1	1	1	1	1	1
2023/01/28 7:57:09 PM GMT+4	I agree	50 to 59 years old	Female	Bachelor degree	Yes	Married	No	No	No	Every three months	Yes, Every three months		Yes	Yes	Yes	Yes	Yes		Yes		Yes								Yes	Supportive	The community pharmacy (on-site)	The community pharmacy (on-site)	Medication home delivery service	Medication home delivery service	1	1	1	1	2	4	4	5
2023/01/28 7:57:09 PM GMT+4	I agree	50 to 59 years old	Female	Bachelor degree	Yes	Married	No	No	No	Every three months	Yes, Every three months		Yes	Yes	Yes	Yes	Yes		Yes		Yes								Yes	Supportive	The community pharmacy (on-site)	The community pharmacy (on-site)	Medication home delivery service	Medication home delivery service	1	1	1	1	2	4	4	5
2023/01/28 8:02:23 PM GMT+4	I agree	18 to 29 years old	Female	Bachelor degree	Yes	Single	No	No	Yes	I rarely visit the pharmacy	Yes, Monthly			Yes	Yes			Yes		Yes		Yes	Yes		Yes			Yes	No	Neutral	Medication home delivery service	The community pharmacy (on-site)	No difference	Medication home delivery service	2	3	4	2	4	2	3	4
2023/01/28 9:14:03 PM GMT+4	I agree	18 to 29 years old	Female	Primary - High (secondary) school	No	Single	No	No	No	I rarely visit the pharmacy	Yes, Every three months			Yes				Yes	Yes		Yes								I do not know	Supportive	The community pharmacy (on-site)	Medication home delivery service	Medication home delivery service	Medication home delivery service	1	1	1	2	2	3	2	3
2023/03/26 9:25:17 PM GMT+4	I agree	18 to 29 years old	Female	Bachelor degree	Yes	Single	Yes	No	No	I rarely visit the pharmacy	I rarely used this service				Yes			Yes				Yes						Yes	Yes	Neutral	Medication home delivery service	Medication home delivery service	No difference	The community pharmacy (on-site)	1	1	1	1	3	4	4	3
2023/03/26 9:30:24 PM GMT+4	I agree	18 to 29 years old	Female	Bachelor degree	Yes	Single	No	Yes	No	I rarely visit the pharmacy	No, I did not hear/know about this service																		No	Neutral	The community pharmacy (on-site)	The community pharmacy (on-site)	The community pharmacy (on-site)	Medication home delivery service	1	1	1	1	1	1	1	1

## Sheet: Sheet4
						The community pharmacy (on-site)	Medication home delivery service	No difference
					Answer questions and provide the service by pharmacist]	236	46	104		386
					Collect prescribed medication	90	169	127		386
					Get non-prescribed (over-the-counter) medications	242	56	88		386
					Collecting medication during the pandemic	81	246	59		386
						The community pharmacy (on-site)	Medication home delivery service	No difference
					Answer questions and provide the service by pharmacist]	0.611399	0.119171	0.26943
					Collect prescribed medication	0.233161	0.437824	0.329016
					Get non-prescribed (over-the-counter) medications	0.626943	0.145078	0.227979
					Collecting medication during the pandemic	0.209845	0.637306	0.15285

## Sheet: Sheet5
	The community pharmacy (on-site)	Medication home delivery service	No difference
Answer questions and provide the service by pharmacist]	96	46	28		170
Collect prescribed medication	109	41	20		170
Get non-prescribed (over-the-counter) medications	53	90	27		170
Collecting medication during the pandemic	55	103	12		170
	The community pharmacy (on-site)	Medication home delivery service	No difference
Answer questions and provide the service by pharmacist]	0.564706	0.270588	0.164706
Collect prescribed medication	0.641176	0.241176	0.117647
Get non-prescribed (over-the-counter) medications	0.311765	0.529412	0.158824
Collecting medication during the pandemic	0.323529	0.605882	0.0705882
